# Supplementary material for: Widely untargeted metabolomic profiling unearths metabolites and pathways involved in leaf senescence and N remobilization in spring-cultivated wheat under different N regimes
Source: Front Plant Sci. 2023 May 16;14:1166933. doi: 10.3389/fpls.2023.1166933 (PMC10227437; doi:10.3389/fpls.2023.1166933)
Supplement: Supplementary file 2 [file DataSheet_2.xlsx]

## Sheet: Table S2A
Supplementary Table S2A: Differentially accumulated metabolites detected in G 1_vs_G 2
Compound	G1a	G2b	VIPc	Pvalue	FoldChange	Log2FoldChange	Extent of accumulationd
Diethanolamine	0.000124961	2.01789e-05	1.71465	0.00904987	0.161482	-2.63056	Decreased
3-Aminoisobutanoic acid	0.000312566	7.2338e-05	1.5053	0.0459809	0.231433	-2.11133	Decreased
1-O-Caffeoylglucose	0.000124379	4.1922e-05	1.5908	0.0202733	0.337051	-1.56896	Decreased
Demethoxycurcumin	0.000244718	9.03146e-05	1.53462	0.0432823	0.369055	-1.43809	Decreased
4-Methoxyphenyl beta-D-glucopyranoside	6.23247e-05	2.59392e-05	1.66748	0.0253831	0.416194	-1.26467	Decreased
Baldrinal	9.15745e-05	3.86022e-05	1.4952	0.0446625	0.421538	-1.24626	Decreased
6-Methoxymellein	0.000132246	5.73054e-05	1.57163	0.0377415	0.433325	-1.20648	Decreased
3-Methoxy-4,5-methylenedioxycinnamaldehyde	0.000181352	8.05658e-05	1.6342	0.00852211	0.44425	-1.17056	Decreased
8-Hydroxybergapten	7.84608e-05	3.59449e-05	1.63863	0.0139543	0.458126	-1.12618	Decreased
9,10-Dihydroxystearate	4.59547e-05	2.18812e-05	1.50054	0.0372743	0.476147	-1.07052	Decreased
Actinidic acid	1.80247e-05	9.36021e-06	1.51492	0.0286278	0.519299	-0.945362	Decreased
Eurycomalactone;Ingenol	0.000113556	6.45435e-05	1.5446	0.027262	0.568386	-0.815056	Decreased
Terpinolene	6.38282e-05	4.0974e-05	1.58794	0.0185972	0.641942	-0.639486	Decreased
Rhoifolin	0.00457533	0.00320087	1.59531	0.0231804	0.699593	-0.515411	Decreased
Fucoxanthin	6.18995e-05	4.35491e-05	1.54981	0.0351897	0.703544	-0.507287	Decreased
Picrocrocin	0.000250902	0.00017838	1.52414	0.0412147	0.710957	-0.492166	Decreased
Isoscoparin	0.00184065	0.00155209	1.67308	0.0147765	0.843228	-0.246006	Decreased
1-Methy-L-histidine	3.72987e-05	5.51463e-05	1.60458	0.033412	1.4785	0.564137	Increased
Atherosperminine	1.9168e-05	2.97274e-05	1.57985	0.0230541	1.55088	0.633092	Increased
Ethyl gallate	4.16851e-05	6.7088e-05	1.60683	0.0110396	1.6094	0.686523	Increased
Sinalbin	6.45861e-05	0.000123975	1.527	0.0397929	1.91953	0.940751	Increased
Tropine acetate;3-Acetoxytropane	2.0288e-05	3.95184e-05	1.65688	0.0066714	1.94787	0.9619	Increased
Dipterocarpol	7.91832e-05	0.000154304	1.55601	0.0405435	1.94869	0.962507	Increased
Acarbose	7.13377e-06	1.44341e-05	1.6028	0.0205587	2.02335	1.01674	Increased
Bergaptol	1.44113e-05	2.98536e-05	1.5971	0.0466893	2.07154	1.0507	Increased
Avenanthramide A	7.93868e-05	0.00019875	1.5389	0.0416455	2.50356	1.32398	Increased
Baptifoline	1.57123e-05	4.00638e-05	1.57305	0.0417681	2.54983	1.3504	Increased
(2E)-Decenoyl-ACP;L-Pipecolic acid;Pipecolic acid	0.00131276	0.00986219	1.67586	0.0053655	7.51254	2.9093	Increased
a G 1 (WNR1, WNR7 and WNR13). b G 2 (WNR2, WNR8 and WNR11)- three stages (anthesis- WNR1 and WNR2 ; grain filling period (14 days after anthesis [DAA]) - WNR7 and WNR8, and end of grain filling period [28 DAA] - WNR11 and WNR13). c Variable in importance of the projection (VIP) ≥ 1. d decreased mean accumulated higher in G 1 than in G 2, while increased accumulated lesser in G1 than in G 2.

## Sheet: Table S2B
Supplementary Table S2A: Differentially accumulated metabolites detected in G 1_vs_G3
Compound	G1a	G3b	VIPc	Pvalue	FoldChange	Log2FoldChange	Extent of accumulationd
1-O-Caffeoylglucose	0.000124379	2.54919e-05	1.70708	0.0260217	0.204954	-2.28663	Decreased
Anisatin	0.0170374	0.00497877	1.62913	0.0175234	0.292226	-1.77484	Decreased
6,7-Dehydroferruginol	5.105e-05	1.615e-05	1.64251	0.0176351	0.316355	-1.66038	Decreased
Baldrinal	9.15745e-05	2.90476e-05	1.63841	0.0349485	0.317202	-1.65653	Decreased
Tricin	0.00481106	0.00159394	1.69205	0.00555234	0.331307	-1.59376	Decreased
Tetrahydrocurcumin	1.9144e-05	7.27122e-06	1.6023	0.0234119	0.379816	-1.39663	Decreased
Astragalin	0.0219569	0.0091406	1.75594	0.000946889	0.416298	-1.26431	Decreased
Morroniside	2.55767e-05	1.18234e-05	1.61799	0.0182011	0.462273	-1.11318	Decreased
Metanephrine	2.64072e-05	1.32698e-05	1.74429	0.00355213	0.502508	-0.992782	Decreased
Citreorosein	0.000102794	5.27982e-05	1.55664	0.0242053	0.513632	-0.961193	Decreased
Demethoxycapillarisin	7.19093e-05	4.00771e-05	1.59502	0.0320401	0.557329	-0.843399	Decreased
4-Methoxyphenyl beta-D-glucopyranoside	6.23247e-05	3.506e-05	1.54773	0.0303847	0.562538	-0.829977	Decreased
Cyanidin 3-rutinoside;Biorobin	0.00291892	0.0017765	1.6673	0.0151048	0.608614	-0.716401	Decreased
Herniarin	5.66772e-05	3.6203e-05	1.55475	0.041771	0.638757	-0.646661	Decreased
Peonidin-3-glucoside	0.0303243	0.0204539	1.71673	0.00287183	0.674508	-0.568094	Decreased
Eurycomalactone;Ingenol	0.000113556	7.76148e-05	1.49422	0.0478528	0.683496	-0.548996	Decreased
Rhoifolin	0.00457533	0.00361234	1.59219	0.0260592	0.789527	-0.34094	Decreased
1-(4-Hydroxyphenyl)propan-1-one	3.6823e-05	4.70977e-05	1.5483	0.0384166	1.27903	0.355051	Increased
Phendimetrazine	6.11212e-05	8.64649e-05	1.67803	0.016066	1.41465	0.500442	Increased
Proline betaine	0.000451106	0.000803382	1.59574	0.0431074	1.78092	0.832621	Increased
Azithromycin	3.1453e-05	6.16123e-05	1.59065	0.0233842	1.95887	0.970018	Increased
Lupeol	9.65964e-05	0.000213713	1.58664	0.0356222	2.21243	1.14563	Increased
Sclareol	1.51174e-05	4.0217e-05	1.61885	0.0156133	2.66031	1.41159	Increased
a G1 (WNR1, WNR7 and WNR13). b G2 (WNR5, WNR9 and WNR14)- three stages (flowering- WNR1 and WNR5 ; grain filling period (14 days after flowering [DAF]) - WNR7 and WNR9, and end of grain filling period [28 DAA] - WNR11 and WNR14). c Variable in importance of the projection (VIP) ≥ 1. d decreased mean accumulated higher in G 1 than in G 3, while increased accumulated lesser in G 1 than in G 3.
