# Supplementary material for: Widely untargeted metabolomic profiling unearths metabolites and pathways involved in leaf senescence and N remobilization in spring-cultivated wheat under different N regimes
Source: Front Plant Sci. 2023 May 16;14:1166933. doi: 10.3389/fpls.2023.1166933 (PMC10227437; doi:10.3389/fpls.2023.1166933)
Supplement: Supplementary file 3 [file DataSheet_3.xlsx]

## Sheet: Table S3A
Supplementary Table S3A: Kyoto Encyclopedia of Gene and Genomes Pathway Erichment Analysis in G 1_vs_G 2
Pathway	Total	Hits	pvalue	-log(p)	FDR	Enrichment factor
Lysine degradation	7	1	0.00972339	2.01218	0.126404	0.0828402
Tropane, piperidine and pyridine alkaloid biosynthesis	10	1	0.0200975	1.69686	0.130634	0.118343
Biosynthesis of alkaloids derived from ornithine, lysine and nicotinic acid	14	1	0.0387285	1.41197	0.152248	0.16568
Acarbose and validamycin biosynthesis	2	1	0.0468456	1.32933	0.152248	0.0473373
Cutin, suberine and wax biosynthesis	3	1	0.0695398	1.15777	0.170411	0.0710059
Glucosinolate biosynthesis	4	1	0.0917597	1.03735	0.170411	0.0946746
Glycerophospholipid metabolism	4	1	0.0917597	1.03735	0.170411	0.0946746
Biosynthesis of plant secondary metabolites	36	2	0.205285	0.687643	0.333588	0.426036
2-Oxocarboxylic acid metabolism	11	1	0.234721	0.629448	0.339042	0.260355
Flavone and flavonol biosynthesis	14	1	0.28969	0.538067	0.376597	0.331361
Biosynthesis of secondary metabolites	137	4	0.417734	0.3791	0.493686	0.810651
Biosynthesis of phenylpropanoids	29	1	0.515934	0.287406	0.558929	0.686391
Metabolic pathways	183	3	0.905903	0.0429183	0.905903	1.44379
Total=all compounds on each pathway. Hits=differentially enriched compound. FDR=False discovery rate

## Sheet: Table S3B
Supplementary Table S3A: Kyoto Encyclopedia of Gene and Genomes Pathway Enrichment Analysis in G 1_vs_G3
Pathway	Total	Hits	pvalue	-log(p)	FDR	Enrichment factor
Anthocyanin biosynthesis	5	2	0.00357849	2.4463	0.0286279	0.0517751
Flavone and flavonol biosynthesis	14	2	0.0297515	1.52649	0.208261	0.14497
Diterpenoid biosynthesis	4	1	0.0806498	1.0934	0.483899	0.0828402
Sesquiterpenoid and triterpenoid biosynthesis	4	1	0.0806498	1.0934	0.483899	0.0828402
Biosynthesis of terpenoids and steroids	11	1	0.208415	0.681072	0.833659	0.227811
Tyrosine metabolism	15	1	0.274344	0.561705	0.833659	0.310651
Biosynthesis of secondary metabolites	137	3	0.593035	0.22692	1	0.945759
Metabolic pathways	183	1	0.996043	0.00172198	1	3.78994
Total=all compounds on each pathway. Hits=differentially enriched compound. FDR=False discovery rate
