# Supplementary material for: Widely untargeted metabolomic profiling unearths metabolites and pathways involved in leaf senescence and N remobilization in spring-cultivated wheat under different N regimes
Source: Front Plant Sci. 2023 May 16;14:1166933. doi: 10.3389/fpls.2023.1166933 (PMC10227437; doi:10.3389/fpls.2023.1166933)
Supplement: Supplementary file 4 [file DataSheet_4.xlsx]

## Sheet: Table S4A
Supplementary Table S4A: Pearson correlation coefficients among the 28 differentially accumulated metabolites in G 1_vs_G 2
meta1	meta2	cor	pvalue
Avenanthramide A	Avenanthramide A	1	0
Baldrinal	Avenanthramide A	-0.612973	0.195699
Bergaptol	Avenanthramide A	0.634995	0.175528
3-Aminoisobutanoic acid	Avenanthramide A	-0.713662	0.111246
Sinalbin	Avenanthramide A	0.872007	0.0235248
Tropine acetate;3-Acetoxytropane	Avenanthramide A	0.854272	0.0303077
Fucoxanthin	Avenanthramide A	-0.668909	0.146284
Demethoxycurcumin	Avenanthramide A	-0.706784	0.116359
1-O-Caffeoylglucose	Avenanthramide A	-0.913881	0.0108055
1-Methy-L-histidine	Avenanthramide A	0.755295	0.0824942
4-Methoxyphenyl beta-D-glucopyranoside	Avenanthramide A	-0.824341	0.0435739
Rhoifolin	Avenanthramide A	-0.842591	0.0352165
9,10-Dihydroxystearate	Avenanthramide A	-0.59709	0.210801
(2E)-Decenoyl-ACP;L-Pipecolic acid;Pipecolic acid	Avenanthramide A	0.862939	0.026891
Atherosperminine	Avenanthramide A	0.768681	0.074074
Diethanolamine	Avenanthramide A	-0.883079	0.0197065
Acarbose	Avenanthramide A	0.800701	0.0556222
Baptifoline	Avenanthramide A	0.599345	0.20863
Dipterocarpol	Avenanthramide A	0.812563	0.0494063
6-Methoxymellein	Avenanthramide A	-0.907138	0.0125347
Eurycomalactone;Ingenol	Avenanthramide A	-0.641958	0.169342
Actinidic acid	Avenanthramide A	-0.549846	0.258349
8-Hydroxybergapten	Avenanthramide A	-0.858715	0.028532
Isoscoparin	Avenanthramide A	-0.880992	0.0204016
Picrocrocin	Avenanthramide A	-0.790634	0.0611626
3-Methoxy-4,5-methylenedioxycinnamaldehyde	Avenanthramide A	-0.73736	0.0944113
Ethyl gallate	Avenanthramide A	0.880757	0.0204806
Terpinolene	Avenanthramide A	-0.855742	0.0297147
Avenanthramide A	Baldrinal	-0.612973	0.195699
Baldrinal	Baldrinal	1	0
Bergaptol	Baldrinal	-0.811761	0.0498161
3-Aminoisobutanoic acid	Baldrinal	0.61508	0.193729
Sinalbin	Baldrinal	-0.592718	0.215039
Tropine acetate;3-Acetoxytropane	Baldrinal	-0.857661	0.0289486
Fucoxanthin	Baldrinal	0.819964	0.0457019
Demethoxycurcumin	Baldrinal	0.620538	0.188667
1-O-Caffeoylglucose	Baldrinal	0.518851	0.291563
1-Methy-L-histidine	Baldrinal	-0.914063	0.0107604
4-Methoxyphenyl beta-D-glucopyranoside	Baldrinal	0.653811	0.159025
Rhoifolin	Baldrinal	0.753108	0.083909
9,10-Dihydroxystearate	Baldrinal	0.785797	0.0639102
(2E)-Decenoyl-ACP;L-Pipecolic acid;Pipecolic acid	Baldrinal	-0.753739	0.0834998
Atherosperminine	Baldrinal	-0.664193	0.150216
Diethanolamine	Baldrinal	0.731584	0.0984014
Acarbose	Baldrinal	-0.82742	0.0421055
Baptifoline	Baldrinal	-0.735624	0.0956029
Dipterocarpol	Baldrinal	-0.772415	0.0717984
6-Methoxymellein	Baldrinal	0.575181	0.232373
Eurycomalactone;Ingenol	Baldrinal	0.785578	0.0640362
Actinidic acid	Baldrinal	0.863248	0.026773
8-Hydroxybergapten	Baldrinal	0.610942	0.197604
Isoscoparin	Baldrinal	0.856358	0.0294676
Picrocrocin	Baldrinal	0.792916	0.0598852
3-Methoxy-4,5-methylenedioxycinnamaldehyde	Baldrinal	0.809062	0.0512053
Ethyl gallate	Baldrinal	-0.607173	0.201161
Terpinolene	Baldrinal	0.690017	0.129241
Avenanthramide A	Bergaptol	0.634995	0.175528
Baldrinal	Bergaptol	-0.811761	0.0498161
Bergaptol	Bergaptol	1	0
3-Aminoisobutanoic acid	Bergaptol	-0.884847	0.0191267
Sinalbin	Bergaptol	0.606212	0.202072
Tropine acetate;3-Acetoxytropane	Bergaptol	0.899223	0.0147224
Fucoxanthin	Bergaptol	-0.680981	0.136426
Demethoxycurcumin	Bergaptol	-0.860737	0.0277408
1-O-Caffeoylglucose	Bergaptol	-0.744988	0.0892546
1-Methy-L-histidine	Bergaptol	0.724847	0.103148
4-Methoxyphenyl beta-D-glucopyranoside	Bergaptol	-0.864719	0.0262134
Rhoifolin	Bergaptol	-0.621197	0.18806
9,10-Dihydroxystearate	Bergaptol	-0.831791	0.0400616
(2E)-Decenoyl-ACP;L-Pipecolic acid;Pipecolic acid	Bergaptol	0.76903	0.0738598
Atherosperminine	Bergaptol	0.919153	0.00954013
Diethanolamine	Bergaptol	-0.867864	0.0250365
Acarbose	Bergaptol	0.731124	0.0987226
Baptifoline	Bergaptol	0.814022	0.0486653
Dipterocarpol	Bergaptol	0.879547	0.0208896
6-Methoxymellein	Bergaptol	-0.802564	0.0546235
Eurycomalactone;Ingenol	Bergaptol	-0.96731	0.0015855
Actinidic acid	Bergaptol	-0.863147	0.0268115
8-Hydroxybergapten	Bergaptol	-0.817817	0.0467625
Isoscoparin	Bergaptol	-0.813356	0.0490029
Picrocrocin	Bergaptol	-0.585482	0.222126
3-Methoxy-4,5-methylenedioxycinnamaldehyde	Bergaptol	-0.965416	0.00177341
Ethyl gallate	Bergaptol	0.702664	0.119469
Terpinolene	Bergaptol	-0.633262	0.177082
Avenanthramide A	3-Aminoisobutanoic acid	-0.713662	0.111246
Baldrinal	3-Aminoisobutanoic acid	0.61508	0.193729
Bergaptol	3-Aminoisobutanoic acid	-0.884847	0.0191267
3-Aminoisobutanoic acid	3-Aminoisobutanoic acid	1	0
Sinalbin	3-Aminoisobutanoic acid	-0.480971	0.334176
Tropine acetate;3-Acetoxytropane	3-Aminoisobutanoic acid	-0.828116	0.0417772
Fucoxanthin	3-Aminoisobutanoic acid	0.425138	0.400713
Demethoxycurcumin	3-Aminoisobutanoic acid	0.696789	0.123967
1-O-Caffeoylglucose	3-Aminoisobutanoic acid	0.782049	0.0660776
1-Methy-L-histidine	3-Aminoisobutanoic acid	-0.623154	0.186261
4-Methoxyphenyl beta-D-glucopyranoside	3-Aminoisobutanoic acid	0.899199	0.0147291
Rhoifolin	3-Aminoisobutanoic acid	0.507115	0.304534
9,10-Dihydroxystearate	3-Aminoisobutanoic acid	0.528615	0.280933
(2E)-Decenoyl-ACP;L-Pipecolic acid;Pipecolic acid	3-Aminoisobutanoic acid	-0.618725	0.190342
Atherosperminine	3-Aminoisobutanoic acid	-0.990915	0.000123419
Diethanolamine	3-Aminoisobutanoic acid	0.882894	0.0197676
Acarbose	3-Aminoisobutanoic acid	-0.748026	0.0872372
Baptifoline	3-Aminoisobutanoic acid	-0.564183	0.243516
Dipterocarpol	3-Aminoisobutanoic acid	-0.909829	0.0118295
6-Methoxymellein	3-Aminoisobutanoic acid	0.928488	0.00748803
Eurycomalactone;Ingenol	3-Aminoisobutanoic acid	0.799671	0.0561777
Actinidic acid	3-Aminoisobutanoic acid	0.558688	0.249161
8-Hydroxybergapten	3-Aminoisobutanoic acid	0.740168	0.0924983
Isoscoparin	3-Aminoisobutanoic acid	0.674873	0.141377
Picrocrocin	3-Aminoisobutanoic acid	0.389879	0.444814
3-Methoxy-4,5-methylenedioxycinnamaldehyde	3-Aminoisobutanoic acid	0.824511	0.0434923
Ethyl gallate	3-Aminoisobutanoic acid	-0.750906	0.0853437
Terpinolene	3-Aminoisobutanoic acid	0.625179	0.184407
Avenanthramide A	Sinalbin	0.872007	0.0235248
Baldrinal	Sinalbin	-0.592718	0.215039
Bergaptol	Sinalbin	0.606212	0.202072
3-Aminoisobutanoic acid	Sinalbin	-0.480971	0.334176
Sinalbin	Sinalbin	1	0
Tropine acetate;3-Acetoxytropane	Sinalbin	0.778017	0.0684454
Fucoxanthin	Sinalbin	-0.841789	0.035566
Demethoxycurcumin	Sinalbin	-0.833038	0.0394872
1-O-Caffeoylglucose	Sinalbin	-0.880556	0.0205483
1-Methy-L-histidine	Sinalbin	0.698344	0.122769
4-Methoxyphenyl beta-D-glucopyranoside	Sinalbin	-0.728117	0.100832
Rhoifolin	Sinalbin	-0.895612	0.0157766
9,10-Dihydroxystearate	Sinalbin	-0.816048	0.047645
(2E)-Decenoyl-ACP;L-Pipecolic acid;Pipecolic acid	Sinalbin	0.961968	0.00214216
Atherosperminine	Sinalbin	0.583512	0.224071
Diethanolamine	Sinalbin	-0.785926	0.0638361
Acarbose	Sinalbin	0.639365	0.171634
Baptifoline	Sinalbin	0.795058	0.0586977
Dipterocarpol	Sinalbin	0.623633	0.185822
6-Methoxymellein	Sinalbin	-0.720145	0.106519
Eurycomalactone;Ingenol	Sinalbin	-0.683057	0.13476
Actinidic acid	Sinalbin	-0.733802	0.0968606
8-Hydroxybergapten	Sinalbin	-0.920078	0.00932614
Isoscoparin	Sinalbin	-0.906971	0.0125791
Picrocrocin	Sinalbin	-0.907056	0.0125565
3-Methoxy-4,5-methylenedioxycinnamaldehyde	Sinalbin	-0.7577	0.080951
Ethyl gallate	Sinalbin	0.802521	0.0546465
Terpinolene	Sinalbin	-0.808449	0.0515233
Avenanthramide A	Tropine acetate;3-Acetoxytropane	0.854272	0.0303077
Baldrinal	Tropine acetate;3-Acetoxytropane	-0.857661	0.0289486
Bergaptol	Tropine acetate;3-Acetoxytropane	0.899223	0.0147224
3-Aminoisobutanoic acid	Tropine acetate;3-Acetoxytropane	-0.828116	0.0417772
Sinalbin	Tropine acetate;3-Acetoxytropane	0.778017	0.0684454
Tropine acetate;3-Acetoxytropane	Tropine acetate;3-Acetoxytropane	1	0
Fucoxanthin	Tropine acetate;3-Acetoxytropane	-0.72702	0.101606
Demethoxycurcumin	Tropine acetate;3-Acetoxytropane	-0.855527	0.0298011
1-O-Caffeoylglucose	Tropine acetate;3-Acetoxytropane	-0.814454	0.0484471
1-Methy-L-histidine	Tropine acetate;3-Acetoxytropane	0.803387	0.0541847
4-Methoxyphenyl beta-D-glucopyranoside	Tropine acetate;3-Acetoxytropane	-0.825414	0.0430599
Rhoifolin	Tropine acetate;3-Acetoxytropane	-0.753778	0.083474
9,10-Dihydroxystearate	Tropine acetate;3-Acetoxytropane	-0.814034	0.0486592
(2E)-Decenoyl-ACP;L-Pipecolic acid;Pipecolic acid	Tropine acetate;3-Acetoxytropane	0.862999	0.0268682
Atherosperminine	Tropine acetate;3-Acetoxytropane	0.88659	0.0185634
Diethanolamine	Tropine acetate;3-Acetoxytropane	-0.884736	0.0191629
Acarbose	Tropine acetate;3-Acetoxytropane	0.79119	0.0608503
Baptifoline	Tropine acetate;3-Acetoxytropane	0.726527	0.101955
Dipterocarpol	Tropine acetate;3-Acetoxytropane	0.963449	0.00197952
6-Methoxymellein	Tropine acetate;3-Acetoxytropane	-0.869665	0.0243736
Eurycomalactone;Ingenol	Tropine acetate;3-Acetoxytropane	-0.918694	0.00964716
Actinidic acid	Tropine acetate;3-Acetoxytropane	-0.800973	0.0554758
8-Hydroxybergapten	Tropine acetate;3-Acetoxytropane	-0.865226	0.0260221
Isoscoparin	Tropine acetate;3-Acetoxytropane	-0.955016	0.00298979
Picrocrocin	Tropine acetate;3-Acetoxytropane	-0.76484	0.0764478
3-Methoxy-4,5-methylenedioxycinnamaldehyde	Tropine acetate;3-Acetoxytropane	-0.954761	0.00302356
Ethyl gallate	Tropine acetate;3-Acetoxytropane	0.747301	0.0877166
Terpinolene	Tropine acetate;3-Acetoxytropane	-0.721474	0.105561
Avenanthramide A	Fucoxanthin	-0.668909	0.146284
Baldrinal	Fucoxanthin	0.819964	0.0457019
Bergaptol	Fucoxanthin	-0.680981	0.136426
3-Aminoisobutanoic acid	Fucoxanthin	0.425138	0.400713
Sinalbin	Fucoxanthin	-0.841789	0.035566
Tropine acetate;3-Acetoxytropane	Fucoxanthin	-0.72702	0.101606
Fucoxanthin	Fucoxanthin	1	0
Demethoxycurcumin	Fucoxanthin	0.704943	0.117745
1-O-Caffeoylglucose	Fucoxanthin	0.679884	0.13731
1-Methy-L-histidine	Fucoxanthin	-0.887407	0.0183021
4-Methoxyphenyl beta-D-glucopyranoside	Fucoxanthin	0.702749	0.119405
Rhoifolin	Fucoxanthin	0.942084	0.00493426
9,10-Dihydroxystearate	Fucoxanthin	0.882097	0.0200322
(2E)-Decenoyl-ACP;L-Pipecolic acid;Pipecolic acid	Fucoxanthin	-0.924902	0.00824785
Atherosperminine	Fucoxanthin	-0.511271	0.299917
Diethanolamine	Fucoxanthin	0.76027	0.0793171
Acarbose	Fucoxanthin	-0.773476	0.0711581
Baptifoline	Fucoxanthin	-0.927768	0.00763766
Dipterocarpol	Fucoxanthin	-0.535089	0.27397
6-Methoxymellein	Fucoxanthin	0.536707	0.27224
Eurycomalactone;Ingenol	Fucoxanthin	0.683702	0.134244
Actinidic acid	Fucoxanthin	0.909818	0.0118325
8-Hydroxybergapten	Fucoxanthin	0.763823	0.0770823
Isoscoparin	Fucoxanthin	0.870703	0.0239959
Picrocrocin	Fucoxanthin	0.951725	0.00343945
3-Methoxy-4,5-methylenedioxycinnamaldehyde	Fucoxanthin	0.73847	0.0936527
Ethyl gallate	Fucoxanthin	-0.7649	0.0764109
Terpinolene	Fucoxanthin	0.851935	0.0312618
Avenanthramide A	Demethoxycurcumin	-0.706784	0.116359
Baldrinal	Demethoxycurcumin	0.620538	0.188667
Bergaptol	Demethoxycurcumin	-0.860737	0.0277408
3-Aminoisobutanoic acid	Demethoxycurcumin	0.696789	0.123967
Sinalbin	Demethoxycurcumin	-0.833038	0.0394872
Tropine acetate;3-Acetoxytropane	Demethoxycurcumin	-0.855527	0.0298011
Fucoxanthin	Demethoxycurcumin	0.704943	0.117745
Demethoxycurcumin	Demethoxycurcumin	1	0
1-O-Caffeoylglucose	Demethoxycurcumin	0.851288	0.0315283
1-Methy-L-histidine	Demethoxycurcumin	-0.559488	0.248336
4-Methoxyphenyl beta-D-glucopyranoside	Demethoxycurcumin	0.779882	0.0673454
Rhoifolin	Demethoxycurcumin	0.656313	0.156883
9,10-Dihydroxystearate	Demethoxycurcumin	0.91385	0.0108129
(2E)-Decenoyl-ACP;L-Pipecolic acid;Pipecolic acid	Demethoxycurcumin	-0.86989	0.0242918
Atherosperminine	Demethoxycurcumin	-0.781331	0.0664961
Diethanolamine	Demethoxycurcumin	0.793322	0.0596596
Acarbose	Demethoxycurcumin	-0.521905	0.288222
Baptifoline	Demethoxycurcumin	-0.834374	0.0388764
Dipterocarpol	Demethoxycurcumin	-0.76863	0.0741052
6-Methoxymellein	Demethoxycurcumin	0.771197	0.072537
Eurycomalactone;Ingenol	Demethoxycurcumin	0.936725	0.00587895
Actinidic acid	Demethoxycurcumin	0.837623	0.0374087
8-Hydroxybergapten	Demethoxycurcumin	0.951829	0.0034248
Isoscoparin	Demethoxycurcumin	0.857378	0.0290609
Picrocrocin	Demethoxycurcumin	0.673209	0.14274
3-Methoxy-4,5-methylenedioxycinnamaldehyde	Demethoxycurcumin	0.945265	0.00441195
Ethyl gallate	Demethoxycurcumin	-0.67443	0.141739
Terpinolene	Demethoxycurcumin	0.589246	0.218428
Avenanthramide A	1-O-Caffeoylglucose	-0.913881	0.0108055
Baldrinal	1-O-Caffeoylglucose	0.518851	0.291563
Bergaptol	1-O-Caffeoylglucose	-0.744988	0.0892546
3-Aminoisobutanoic acid	1-O-Caffeoylglucose	0.782049	0.0660776
Sinalbin	1-O-Caffeoylglucose	-0.880556	0.0205483
Tropine acetate;3-Acetoxytropane	1-O-Caffeoylglucose	-0.814454	0.0484471
Fucoxanthin	1-O-Caffeoylglucose	0.679884	0.13731
Demethoxycurcumin	1-O-Caffeoylglucose	0.851288	0.0315283
1-O-Caffeoylglucose	1-O-Caffeoylglucose	1	0
1-Methy-L-histidine	1-O-Caffeoylglucose	-0.661203	0.152731
4-Methoxyphenyl beta-D-glucopyranoside	1-O-Caffeoylglucose	0.926913	0.00781735
Rhoifolin	1-O-Caffeoylglucose	0.795633	0.058381
9,10-Dihydroxystearate	1-O-Caffeoylglucose	0.698921	0.122327
(2E)-Decenoyl-ACP;L-Pipecolic acid;Pipecolic acid	1-O-Caffeoylglucose	-0.893049	0.016546
Atherosperminine	1-O-Caffeoylglucose	-0.836967	0.0377032
Diethanolamine	1-O-Caffeoylglucose	0.932334	0.00671319
Acarbose	1-O-Caffeoylglucose	-0.722989	0.104475
Baptifoline	1-O-Caffeoylglucose	-0.752807	0.0841045
Dipterocarpol	1-O-Caffeoylglucose	-0.764488	0.0766671
6-Methoxymellein	1-O-Caffeoylglucose	0.936704	0.00588279
Eurycomalactone;Ingenol	1-O-Caffeoylglucose	0.743541	0.0902233
Actinidic acid	1-O-Caffeoylglucose	0.641922	0.169373
8-Hydroxybergapten	1-O-Caffeoylglucose	0.966215	0.00169281
Isoscoparin	1-O-Caffeoylglucose	0.833575	0.0392412
Picrocrocin	1-O-Caffeoylglucose	0.703535	0.118809
3-Methoxy-4,5-methylenedioxycinnamaldehyde	1-O-Caffeoylglucose	0.814615	0.0483658
Ethyl gallate	1-O-Caffeoylglucose	-0.922986	0.00866833
Terpinolene	1-O-Caffeoylglucose	0.831348	0.0402667
Avenanthramide A	1-Methy-L-histidine	0.755295	0.0824942
Baldrinal	1-Methy-L-histidine	-0.914063	0.0107604
Bergaptol	1-Methy-L-histidine	0.724847	0.103148
3-Aminoisobutanoic acid	1-Methy-L-histidine	-0.623154	0.186261
Sinalbin	1-Methy-L-histidine	0.698344	0.122769
Tropine acetate;3-Acetoxytropane	1-Methy-L-histidine	0.803387	0.0541847
Fucoxanthin	1-Methy-L-histidine	-0.887407	0.0183021
Demethoxycurcumin	1-Methy-L-histidine	-0.559488	0.248336
1-O-Caffeoylglucose	1-Methy-L-histidine	-0.661203	0.152731
1-Methy-L-histidine	1-Methy-L-histidine	1	0
4-Methoxyphenyl beta-D-glucopyranoside	1-Methy-L-histidine	-0.778186	0.0683451
Rhoifolin	1-Methy-L-histidine	-0.916022	0.0102823
9,10-Dihydroxystearate	1-Methy-L-histidine	-0.702459	0.119625
(2E)-Decenoyl-ACP;L-Pipecolic acid;Pipecolic acid	1-Methy-L-histidine	0.833747	0.0391623
Atherosperminine	1-Methy-L-histidine	0.664195	0.150214
Diethanolamine	1-Methy-L-histidine	-0.843965	0.0346208
Acarbose	1-Methy-L-histidine	0.963436	0.00198094
Baptifoline	1-Methy-L-histidine	0.772971	0.0714628
Dipterocarpol	1-Methy-L-histidine	0.70459	0.118011
6-Methoxymellein	1-Methy-L-histidine	-0.668057	0.146991
Eurycomalactone;Ingenol	1-Methy-L-histidine	-0.65121	0.161266
Actinidic acid	1-Methy-L-histidine	-0.786836	0.0633154
8-Hydroxybergapten	1-Methy-L-histidine	-0.671035	0.144527
Isoscoparin	1-Methy-L-histidine	-0.857732	0.0289205
Picrocrocin	1-Methy-L-histidine	-0.87589	0.0221491
3-Methoxy-4,5-methylenedioxycinnamaldehyde	1-Methy-L-histidine	-0.72207	0.105133
Ethyl gallate	1-Methy-L-histidine	0.824951	0.0432811
Terpinolene	1-Methy-L-histidine	-0.910022	0.0117798
Avenanthramide A	4-Methoxyphenyl beta-D-glucopyranoside	-0.824341	0.0435739
Baldrinal	4-Methoxyphenyl beta-D-glucopyranoside	0.653811	0.159025
Bergaptol	4-Methoxyphenyl beta-D-glucopyranoside	-0.864719	0.0262134
3-Aminoisobutanoic acid	4-Methoxyphenyl beta-D-glucopyranoside	0.899199	0.0147291
Sinalbin	4-Methoxyphenyl beta-D-glucopyranoside	-0.728117	0.100832
Tropine acetate;3-Acetoxytropane	4-Methoxyphenyl beta-D-glucopyranoside	-0.825414	0.0430599
Fucoxanthin	4-Methoxyphenyl beta-D-glucopyranoside	0.702749	0.119405
Demethoxycurcumin	4-Methoxyphenyl beta-D-glucopyranoside	0.779882	0.0673454
1-O-Caffeoylglucose	4-Methoxyphenyl beta-D-glucopyranoside	0.926913	0.00781735
1-Methy-L-histidine	4-Methoxyphenyl beta-D-glucopyranoside	-0.778186	0.0683451
4-Methoxyphenyl beta-D-glucopyranoside	4-Methoxyphenyl beta-D-glucopyranoside	1	0
Rhoifolin	4-Methoxyphenyl beta-D-glucopyranoside	0.781735	0.0662601
9,10-Dihydroxystearate	4-Methoxyphenyl beta-D-glucopyranoside	0.686816	0.131768
(2E)-Decenoyl-ACP;L-Pipecolic acid;Pipecolic acid	4-Methoxyphenyl beta-D-glucopyranoside	-0.840262	0.0362364
Atherosperminine	4-Methoxyphenyl beta-D-glucopyranoside	-0.922044	0.00887881
Diethanolamine	4-Methoxyphenyl beta-D-glucopyranoside	0.988187	0.000208492
Acarbose	4-Methoxyphenyl beta-D-glucopyranoside	-0.859855	0.0280846
Baptifoline	4-Methoxyphenyl beta-D-glucopyranoside	-0.802223	0.0548054
Dipterocarpol	4-Methoxyphenyl beta-D-glucopyranoside	-0.80519	0.0532296
6-Methoxymellein	4-Methoxyphenyl beta-D-glucopyranoside	0.933682	0.00645133
Eurycomalactone;Ingenol	4-Methoxyphenyl beta-D-glucopyranoside	0.783756	0.065086
Actinidic acid	4-Methoxyphenyl beta-D-glucopyranoside	0.710521	0.113568
8-Hydroxybergapten	4-Methoxyphenyl beta-D-glucopyranoside	0.88796	0.0181263
Isoscoparin	4-Methoxyphenyl beta-D-glucopyranoside	0.796036	0.0581593
Picrocrocin	4-Methoxyphenyl beta-D-glucopyranoside	0.648444	0.163663
3-Methoxy-4,5-methylenedioxycinnamaldehyde	4-Methoxyphenyl beta-D-glucopyranoside	0.841366	0.0357513
Ethyl gallate	4-Methoxyphenyl beta-D-glucopyranoside	-0.950316	0.00364136
Terpinolene	4-Methoxyphenyl beta-D-glucopyranoside	0.86875	0.0247092
Avenanthramide A	Rhoifolin	-0.842591	0.0352165
Baldrinal	Rhoifolin	0.753108	0.083909
Bergaptol	Rhoifolin	-0.621197	0.18806
3-Aminoisobutanoic acid	Rhoifolin	0.507115	0.304534
Sinalbin	Rhoifolin	-0.895612	0.0157766
Tropine acetate;3-Acetoxytropane	Rhoifolin	-0.753778	0.083474
Fucoxanthin	Rhoifolin	0.942084	0.00493426
Demethoxycurcumin	Rhoifolin	0.656313	0.156883
1-O-Caffeoylglucose	Rhoifolin	0.795633	0.058381
1-Methy-L-histidine	Rhoifolin	-0.916022	0.0102823
4-Methoxyphenyl beta-D-glucopyranoside	Rhoifolin	0.781735	0.0662601
Rhoifolin	Rhoifolin	1	0
9,10-Dihydroxystearate	Rhoifolin	0.753475	0.0836706
(2E)-Decenoyl-ACP;L-Pipecolic acid;Pipecolic acid	Rhoifolin	-0.942169	0.00491986
Atherosperminine	Rhoifolin	-0.580342	0.227215
Diethanolamine	Rhoifolin	0.843811	0.0346874
Acarbose	Rhoifolin	-0.866112	0.025689
Baptifoline	Rhoifolin	-0.832447	0.039759
Dipterocarpol	Rhoifolin	-0.599939	0.208059
6-Methoxymellein	Rhoifolin	0.681815	0.135756
Eurycomalactone;Ingenol	Rhoifolin	0.602977	0.20515
Actinidic acid	Rhoifolin	0.768007	0.0744884
8-Hydroxybergapten	Rhoifolin	0.800978	0.0554729
Isoscoparin	Rhoifolin	0.888734	0.0178815
Picrocrocin	Rhoifolin	0.963164	0.00201038
3-Methoxy-4,5-methylenedioxycinnamaldehyde	Rhoifolin	0.694116	0.126038
Ethyl gallate	Rhoifolin	-0.892131	0.0168261
Terpinolene	Rhoifolin	0.961247	0.00222357
Avenanthramide A	9,10-Dihydroxystearate	-0.59709	0.210801
Baldrinal	9,10-Dihydroxystearate	0.785797	0.0639102
Bergaptol	9,10-Dihydroxystearate	-0.831791	0.0400616
3-Aminoisobutanoic acid	9,10-Dihydroxystearate	0.528615	0.280933
Sinalbin	9,10-Dihydroxystearate	-0.816048	0.047645
Tropine acetate;3-Acetoxytropane	9,10-Dihydroxystearate	-0.814034	0.0486592
Fucoxanthin	9,10-Dihydroxystearate	0.882097	0.0200322
Demethoxycurcumin	9,10-Dihydroxystearate	0.91385	0.0108129
1-O-Caffeoylglucose	9,10-Dihydroxystearate	0.698921	0.122327
1-Methy-L-histidine	9,10-Dihydroxystearate	-0.702459	0.119625
4-Methoxyphenyl beta-D-glucopyranoside	9,10-Dihydroxystearate	0.686816	0.131768
Rhoifolin	9,10-Dihydroxystearate	0.753475	0.0836706
9,10-Dihydroxystearate	9,10-Dihydroxystearate	1	0
(2E)-Decenoyl-ACP;L-Pipecolic acid;Pipecolic acid	9,10-Dihydroxystearate	-0.894788	0.016022
Atherosperminine	9,10-Dihydroxystearate	-0.62591	0.18374
Diethanolamine	9,10-Dihydroxystearate	0.72623	0.102166
Acarbose	9,10-Dihydroxystearate	-0.581379	0.226185
Baptifoline	9,10-Dihydroxystearate	-0.931987	0.00678125
Dipterocarpol	9,10-Dihydroxystearate	-0.65572	0.157389
6-Methoxymellein	9,10-Dihydroxystearate	0.581002	0.226559
Eurycomalactone;Ingenol	9,10-Dihydroxystearate	0.898523	0.014924
Actinidic acid	9,10-Dihydroxystearate	0.974963	0.000932441
8-Hydroxybergapten	9,10-Dihydroxystearate	0.850293	0.0319406
Isoscoparin	9,10-Dihydroxystearate	0.881136	0.0203533
Picrocrocin	9,10-Dihydroxystearate	0.811843	0.049774
3-Methoxy-4,5-methylenedioxycinnamaldehyde	9,10-Dihydroxystearate	0.903512	0.0135158
Ethyl gallate	9,10-Dihydroxystearate	-0.622323	0.187024
Terpinolene	9,10-Dihydroxystearate	0.631499	0.17867
Avenanthramide A	(2E)-Decenoyl-ACP;L-Pipecolic acid;Pipecolic acid	0.862939	0.026891
Baldrinal	(2E)-Decenoyl-ACP;L-Pipecolic acid;Pipecolic acid	-0.753739	0.0834998
Bergaptol	(2E)-Decenoyl-ACP;L-Pipecolic acid;Pipecolic acid	0.76903	0.0738598
3-Aminoisobutanoic acid	(2E)-Decenoyl-ACP;L-Pipecolic acid;Pipecolic acid	-0.618725	0.190342
Sinalbin	(2E)-Decenoyl-ACP;L-Pipecolic acid;Pipecolic acid	0.961968	0.00214216
Tropine acetate;3-Acetoxytropane	(2E)-Decenoyl-ACP;L-Pipecolic acid;Pipecolic acid	0.862999	0.0268682
Fucoxanthin	(2E)-Decenoyl-ACP;L-Pipecolic acid;Pipecolic acid	-0.924902	0.00824785
Demethoxycurcumin	(2E)-Decenoyl-ACP;L-Pipecolic acid;Pipecolic acid	-0.86989	0.0242918
1-O-Caffeoylglucose	(2E)-Decenoyl-ACP;L-Pipecolic acid;Pipecolic acid	-0.893049	0.016546
1-Methy-L-histidine	(2E)-Decenoyl-ACP;L-Pipecolic acid;Pipecolic acid	0.833747	0.0391623
4-Methoxyphenyl beta-D-glucopyranoside	(2E)-Decenoyl-ACP;L-Pipecolic acid;Pipecolic acid	-0.840262	0.0362364
Rhoifolin	(2E)-Decenoyl-ACP;L-Pipecolic acid;Pipecolic acid	-0.942169	0.00491986
9,10-Dihydroxystearate	(2E)-Decenoyl-ACP;L-Pipecolic acid;Pipecolic acid	-0.894788	0.016022
(2E)-Decenoyl-ACP;L-Pipecolic acid;Pipecolic acid	(2E)-Decenoyl-ACP;L-Pipecolic acid;Pipecolic acid	1	0
Atherosperminine	(2E)-Decenoyl-ACP;L-Pipecolic acid;Pipecolic acid	0.706962	0.116225
Diethanolamine	(2E)-Decenoyl-ACP;L-Pipecolic acid;Pipecolic acid	-0.888964	0.0178091
Acarbose	(2E)-Decenoyl-ACP;L-Pipecolic acid;Pipecolic acid	0.780238	0.0671365
Baptifoline	(2E)-Decenoyl-ACP;L-Pipecolic acid;Pipecolic acid	0.90552	0.0129681
Dipterocarpol	(2E)-Decenoyl-ACP;L-Pipecolic acid;Pipecolic acid	0.719745	0.106808
6-Methoxymellein	(2E)-Decenoyl-ACP;L-Pipecolic acid;Pipecolic acid	-0.775884	0.0697133
Eurycomalactone;Ingenol	(2E)-Decenoyl-ACP;L-Pipecolic acid;Pipecolic acid	-0.798057	0.0570536
Actinidic acid	(2E)-Decenoyl-ACP;L-Pipecolic acid;Pipecolic acid	-0.864468	0.0263084
8-Hydroxybergapten	(2E)-Decenoyl-ACP;L-Pipecolic acid;Pipecolic acid	-0.942826	0.00480981
Isoscoparin	(2E)-Decenoyl-ACP;L-Pipecolic acid;Pipecolic acid	-0.95825	0.00257822
Picrocrocin	(2E)-Decenoyl-ACP;L-Pipecolic acid;Pipecolic acid	-0.930998	0.00697761
3-Methoxy-4,5-methylenedioxycinnamaldehyde	(2E)-Decenoyl-ACP;L-Pipecolic acid;Pipecolic acid	-0.862184	0.0271812
Ethyl gallate	(2E)-Decenoyl-ACP;L-Pipecolic acid;Pipecolic acid	0.871355	0.0237599
Terpinolene	(2E)-Decenoyl-ACP;L-Pipecolic acid;Pipecolic acid	-0.88079	0.0204694
Avenanthramide A	Atherosperminine	0.768681	0.074074
Baldrinal	Atherosperminine	-0.664193	0.150216
Bergaptol	Atherosperminine	0.919153	0.00954013
3-Aminoisobutanoic acid	Atherosperminine	-0.990915	0.000123419
Sinalbin	Atherosperminine	0.583512	0.224071
Tropine acetate;3-Acetoxytropane	Atherosperminine	0.88659	0.0185634
Fucoxanthin	Atherosperminine	-0.511271	0.299917
Demethoxycurcumin	Atherosperminine	-0.781331	0.0664961
1-O-Caffeoylglucose	Atherosperminine	-0.836967	0.0377032
1-Methy-L-histidine	Atherosperminine	0.664195	0.150214
4-Methoxyphenyl beta-D-glucopyranoside	Atherosperminine	-0.922044	0.00887881
Rhoifolin	Atherosperminine	-0.580342	0.227215
9,10-Dihydroxystearate	Atherosperminine	-0.62591	0.18374
(2E)-Decenoyl-ACP;L-Pipecolic acid;Pipecolic acid	Atherosperminine	0.706962	0.116225
Atherosperminine	Atherosperminine	1	0
Diethanolamine	Atherosperminine	-0.916571	0.0101502
Acarbose	Atherosperminine	0.762708	0.0777809
Baptifoline	Atherosperminine	0.639068	0.171898
Dipterocarpol	Atherosperminine	0.938853	0.00549416
6-Methoxymellein	Atherosperminine	-0.950976	0.00354615
Eurycomalactone;Ingenol	Atherosperminine	-0.860277	0.0279198
Actinidic acid	Atherosperminine	-0.638614	0.172302
8-Hydroxybergapten	Atherosperminine	-0.816822	0.0472579
Isoscoparin	Atherosperminine	-0.758707	0.0803094
Picrocrocin	Atherosperminine	-0.485221	0.329288
3-Methoxy-4,5-methylenedioxycinnamaldehyde	Atherosperminine	-0.887552	0.018256
Ethyl gallate	Atherosperminine	0.783548	0.0652065
Terpinolene	Atherosperminine	-0.667079	0.147805
Avenanthramide A	Diethanolamine	-0.883079	0.0197065
Baldrinal	Diethanolamine	0.731584	0.0984014
Bergaptol	Diethanolamine	-0.867864	0.0250365
3-Aminoisobutanoic acid	Diethanolamine	0.882894	0.0197676
Sinalbin	Diethanolamine	-0.785926	0.0638361
Tropine acetate;3-Acetoxytropane	Diethanolamine	-0.884736	0.0191629
Fucoxanthin	Diethanolamine	0.76027	0.0793171
Demethoxycurcumin	Diethanolamine	0.793322	0.0596596
1-O-Caffeoylglucose	Diethanolamine	0.932334	0.00671319
1-Methy-L-histidine	Diethanolamine	-0.843965	0.0346208
4-Methoxyphenyl beta-D-glucopyranoside	Diethanolamine	0.988187	0.000208492
Rhoifolin	Diethanolamine	0.843811	0.0346874
9,10-Dihydroxystearate	Diethanolamine	0.72623	0.102166
(2E)-Decenoyl-ACP;L-Pipecolic acid;Pipecolic acid	Diethanolamine	-0.888964	0.0178091
Atherosperminine	Diethanolamine	-0.916571	0.0101502
Diethanolamine	Diethanolamine	1	0
Acarbose	Diethanolamine	-0.902443	0.0138119
Baptifoline	Diethanolamine	-0.810016	0.0507122
Dipterocarpol	Diethanolamine	-0.849368	0.0323261
6-Methoxymellein	Diethanolamine	0.941121	0.00509812
Eurycomalactone;Ingenol	Diethanolamine	0.803909	0.0539077
Actinidic acid	Diethanolamine	0.745946	0.0886161
8-Hydroxybergapten	Diethanolamine	0.903694	0.0134658
Isoscoparin	Diethanolamine	0.869895	0.0242898
Picrocrocin	Diethanolamine	0.737928	0.0940226
3-Methoxy-4,5-methylenedioxycinnamaldehyde	Diethanolamine	0.868727	0.0247176
Ethyl gallate	Diethanolamine	-0.957998	0.00260925
Terpinolene	Diethanolamine	0.903943	0.0133974
Avenanthramide A	Acarbose	0.800701	0.0556222
Baldrinal	Acarbose	-0.82742	0.0421055
Bergaptol	Acarbose	0.731124	0.0987226
3-Aminoisobutanoic acid	Acarbose	-0.748026	0.0872372
Sinalbin	Acarbose	0.639365	0.171634
Tropine acetate;3-Acetoxytropane	Acarbose	0.79119	0.0608503
Fucoxanthin	Acarbose	-0.773476	0.0711581
Demethoxycurcumin	Acarbose	-0.521905	0.288222
1-O-Caffeoylglucose	Acarbose	-0.722989	0.104475
1-Methy-L-histidine	Acarbose	0.963436	0.00198094
4-Methoxyphenyl beta-D-glucopyranoside	Acarbose	-0.859855	0.0280846
Rhoifolin	Acarbose	-0.866112	0.025689
9,10-Dihydroxystearate	Acarbose	-0.581379	0.226185
(2E)-Decenoyl-ACP;L-Pipecolic acid;Pipecolic acid	Acarbose	0.780238	0.0671365
Atherosperminine	Acarbose	0.762708	0.0777809
Diethanolamine	Acarbose	-0.902443	0.0138119
Acarbose	Acarbose	1	0
Baptifoline	Acarbose	0.698242	0.122848
Dipterocarpol	Acarbose	0.750309	0.0857349
6-Methoxymellein	Acarbose	-0.777579	0.0687049
Eurycomalactone;Ingenol	Acarbose	-0.617026	0.191918
Actinidic acid	Acarbose	-0.671813	0.143886
8-Hydroxybergapten	Acarbose	-0.673668	0.142363
Isoscoparin	Acarbose	-0.798199	0.0569763
Picrocrocin	Acarbose	-0.765905	0.0757866
3-Methoxy-4,5-methylenedioxycinnamaldehyde	Acarbose	-0.697259	0.123604
Ethyl gallate	Acarbose	0.892466	0.0167237
Terpinolene	Acarbose	-0.930472	0.00708316
Avenanthramide A	Baptifoline	0.599345	0.20863
Baldrinal	Baptifoline	-0.735624	0.0956029
Bergaptol	Baptifoline	0.814022	0.0486653
3-Aminoisobutanoic acid	Baptifoline	-0.564183	0.243516
Sinalbin	Baptifoline	0.795058	0.0586977
Tropine acetate;3-Acetoxytropane	Baptifoline	0.726527	0.101955
Fucoxanthin	Baptifoline	-0.927768	0.00763766
Demethoxycurcumin	Baptifoline	-0.834374	0.0388764
1-O-Caffeoylglucose	Baptifoline	-0.752807	0.0841045
1-Methy-L-histidine	Baptifoline	0.772971	0.0714628
4-Methoxyphenyl beta-D-glucopyranoside	Baptifoline	-0.802223	0.0548054
Rhoifolin	Baptifoline	-0.832447	0.039759
9,10-Dihydroxystearate	Baptifoline	-0.931987	0.00678125
(2E)-Decenoyl-ACP;L-Pipecolic acid;Pipecolic acid	Baptifoline	0.90552	0.0129681
Atherosperminine	Baptifoline	0.639068	0.171898
Diethanolamine	Baptifoline	-0.810016	0.0507122
Acarbose	Baptifoline	0.698242	0.122848
Baptifoline	Baptifoline	1	0
Dipterocarpol	Baptifoline	0.566908	0.240736
6-Methoxymellein	Baptifoline	-0.611203	0.197358
Eurycomalactone;Ingenol	Baptifoline	-0.805109	0.0532728
Actinidic acid	Baptifoline	-0.950408	0.0036281
8-Hydroxybergapten	Baptifoline	-0.847041	0.0333052
Isoscoparin	Baptifoline	-0.816355	0.0474917
Picrocrocin	Baptifoline	-0.803701	0.0540179
3-Methoxy-4,5-methylenedioxycinnamaldehyde	Baptifoline	-0.831227	0.0403226
Ethyl gallate	Baptifoline	0.775973	0.0696605
Terpinolene	Baptifoline	-0.780666	0.0668855
Avenanthramide A	Dipterocarpol	0.812563	0.0494063
Baldrinal	Dipterocarpol	-0.772415	0.0717984
Bergaptol	Dipterocarpol	0.879547	0.0208896
3-Aminoisobutanoic acid	Dipterocarpol	-0.909829	0.0118295
Sinalbin	Dipterocarpol	0.623633	0.185822
Tropine acetate;3-Acetoxytropane	Dipterocarpol	0.963449	0.00197952
Fucoxanthin	Dipterocarpol	-0.535089	0.27397
Demethoxycurcumin	Dipterocarpol	-0.76863	0.0741052
1-O-Caffeoylglucose	Dipterocarpol	-0.764488	0.0766671
1-Methy-L-histidine	Dipterocarpol	0.70459	0.118011
4-Methoxyphenyl beta-D-glucopyranoside	Dipterocarpol	-0.80519	0.0532296
Rhoifolin	Dipterocarpol	-0.599939	0.208059
9,10-Dihydroxystearate	Dipterocarpol	-0.65572	0.157389
(2E)-Decenoyl-ACP;L-Pipecolic acid;Pipecolic acid	Dipterocarpol	0.719745	0.106808
Atherosperminine	Dipterocarpol	0.938853	0.00549416
Diethanolamine	Dipterocarpol	-0.849368	0.0323261
Acarbose	Dipterocarpol	0.750309	0.0857349
Baptifoline	Dipterocarpol	0.566908	0.240736
Dipterocarpol	Dipterocarpol	1	0
6-Methoxymellein	Dipterocarpol	-0.90075	0.014287
Eurycomalactone;Ingenol	Dipterocarpol	-0.872512	0.0233438
Actinidic acid	Dipterocarpol	-0.650894	0.161539
8-Hydroxybergapten	Dipterocarpol	-0.777975	0.0684705
Isoscoparin	Dipterocarpol	-0.846044	0.0337291
Picrocrocin	Dipterocarpol	-0.583133	0.224446
3-Methoxy-4,5-methylenedioxycinnamaldehyde	Dipterocarpol	-0.901144	0.0141757
Ethyl gallate	Dipterocarpol	0.686058	0.132369
Terpinolene	Dipterocarpol	-0.62049	0.188712
Avenanthramide A	6-Methoxymellein	-0.907138	0.0125347
Baldrinal	6-Methoxymellein	0.575181	0.232373
Bergaptol	6-Methoxymellein	-0.802564	0.0546235
3-Aminoisobutanoic acid	6-Methoxymellein	0.928488	0.00748803
Sinalbin	6-Methoxymellein	-0.720145	0.106519
Tropine acetate;3-Acetoxytropane	6-Methoxymellein	-0.869665	0.0243736
Fucoxanthin	6-Methoxymellein	0.536707	0.27224
Demethoxycurcumin	6-Methoxymellein	0.771197	0.072537
1-O-Caffeoylglucose	6-Methoxymellein	0.936704	0.00588279
1-Methy-L-histidine	6-Methoxymellein	-0.668057	0.146991
4-Methoxyphenyl beta-D-glucopyranoside	6-Methoxymellein	0.933682	0.00645133
Rhoifolin	6-Methoxymellein	0.681815	0.135756
9,10-Dihydroxystearate	6-Methoxymellein	0.581002	0.226559
(2E)-Decenoyl-ACP;L-Pipecolic acid;Pipecolic acid	6-Methoxymellein	-0.775884	0.0697133
Atherosperminine	6-Methoxymellein	-0.950976	0.00354615
Diethanolamine	6-Methoxymellein	0.941121	0.00509812
Acarbose	6-Methoxymellein	-0.777579	0.0687049
Baptifoline	6-Methoxymellein	-0.611203	0.197358
Dipterocarpol	6-Methoxymellein	-0.90075	0.014287
6-Methoxymellein	6-Methoxymellein	1	0
Eurycomalactone;Ingenol	6-Methoxymellein	0.763809	0.0770912
Actinidic acid	6-Methoxymellein	0.556404	0.251521
8-Hydroxybergapten	6-Methoxymellein	0.875895	0.0221474
Isoscoparin	6-Methoxymellein	0.795389	0.0585152
Picrocrocin	6-Methoxymellein	0.576317	0.231233
3-Methoxy-4,5-methylenedioxycinnamaldehyde	6-Methoxymellein	0.825781	0.0428843
Ethyl gallate	6-Methoxymellein	-0.874587	0.0226062
Terpinolene	6-Methoxymellein	0.765306	0.076158
Avenanthramide A	Eurycomalactone;Ingenol	-0.641958	0.169342
Baldrinal	Eurycomalactone;Ingenol	0.785578	0.0640362
Bergaptol	Eurycomalactone;Ingenol	-0.96731	0.0015855
3-Aminoisobutanoic acid	Eurycomalactone;Ingenol	0.799671	0.0561777
Sinalbin	Eurycomalactone;Ingenol	-0.683057	0.13476
Tropine acetate;3-Acetoxytropane	Eurycomalactone;Ingenol	-0.918694	0.00964716
Fucoxanthin	Eurycomalactone;Ingenol	0.683702	0.134244
Demethoxycurcumin	Eurycomalactone;Ingenol	0.936725	0.00587895
1-O-Caffeoylglucose	Eurycomalactone;Ingenol	0.743541	0.0902233
1-Methy-L-histidine	Eurycomalactone;Ingenol	-0.65121	0.161266
4-Methoxyphenyl beta-D-glucopyranoside	Eurycomalactone;Ingenol	0.783756	0.065086
Rhoifolin	Eurycomalactone;Ingenol	0.602977	0.20515
9,10-Dihydroxystearate	Eurycomalactone;Ingenol	0.898523	0.014924
(2E)-Decenoyl-ACP;L-Pipecolic acid;Pipecolic acid	Eurycomalactone;Ingenol	-0.798057	0.0570536
Atherosperminine	Eurycomalactone;Ingenol	-0.860277	0.0279198
Diethanolamine	Eurycomalactone;Ingenol	0.803909	0.0539077
Acarbose	Eurycomalactone;Ingenol	-0.617026	0.191918
Baptifoline	Eurycomalactone;Ingenol	-0.805109	0.0532728
Dipterocarpol	Eurycomalactone;Ingenol	-0.872512	0.0233438
6-Methoxymellein	Eurycomalactone;Ingenol	0.763809	0.0770912
Eurycomalactone;Ingenol	Eurycomalactone;Ingenol	1	0
Actinidic acid	Eurycomalactone;Ingenol	0.881944	0.0200831
8-Hydroxybergapten	Eurycomalactone;Ingenol	0.855475	0.0298216
Isoscoparin	Eurycomalactone;Ingenol	0.854897	0.0300546
Picrocrocin	Eurycomalactone;Ingenol	0.623685	0.185774
3-Methoxy-4,5-methylenedioxycinnamaldehyde	Eurycomalactone;Ingenol	0.990522	0.000134319
Ethyl gallate	Eurycomalactone;Ingenol	-0.622972	0.186427
Terpinolene	Eurycomalactone;Ingenol	0.55608	0.251857
Avenanthramide A	Actinidic acid	-0.549846	0.258349
Baldrinal	Actinidic acid	0.863248	0.026773
Bergaptol	Actinidic acid	-0.863147	0.0268115
3-Aminoisobutanoic acid	Actinidic acid	0.558688	0.249161
Sinalbin	Actinidic acid	-0.733802	0.0968606
Tropine acetate;3-Acetoxytropane	Actinidic acid	-0.800973	0.0554758
Fucoxanthin	Actinidic acid	0.909818	0.0118325
Demethoxycurcumin	Actinidic acid	0.837623	0.0374087
1-O-Caffeoylglucose	Actinidic acid	0.641922	0.169373
1-Methy-L-histidine	Actinidic acid	-0.786836	0.0633154
4-Methoxyphenyl beta-D-glucopyranoside	Actinidic acid	0.710521	0.113568
Rhoifolin	Actinidic acid	0.768007	0.0744884
9,10-Dihydroxystearate	Actinidic acid	0.974963	0.000932441
(2E)-Decenoyl-ACP;L-Pipecolic acid;Pipecolic acid	Actinidic acid	-0.864468	0.0263084
Atherosperminine	Actinidic acid	-0.638614	0.172302
Diethanolamine	Actinidic acid	0.745946	0.0886161
Acarbose	Actinidic acid	-0.671813	0.143886
Baptifoline	Actinidic acid	-0.950408	0.0036281
Dipterocarpol	Actinidic acid	-0.650894	0.161539
6-Methoxymellein	Actinidic acid	0.556404	0.251521
Eurycomalactone;Ingenol	Actinidic acid	0.881944	0.0200831
Actinidic acid	Actinidic acid	1	0
8-Hydroxybergapten	Actinidic acid	0.784645	0.0645729
Isoscoparin	Actinidic acid	0.855987	0.0296161
Picrocrocin	Actinidic acid	0.80349	0.0541299
3-Methoxy-4,5-methylenedioxycinnamaldehyde	Actinidic acid	0.886007	0.0187509
Ethyl gallate	Actinidic acid	-0.641777	0.169501
Terpinolene	Actinidic acid	0.672265	0.143514
Avenanthramide A	8-Hydroxybergapten	-0.858715	0.028532
Baldrinal	8-Hydroxybergapten	0.610942	0.197604
Bergaptol	8-Hydroxybergapten	-0.817817	0.0467625
3-Aminoisobutanoic acid	8-Hydroxybergapten	0.740168	0.0924983
Sinalbin	8-Hydroxybergapten	-0.920078	0.00932614
Tropine acetate;3-Acetoxytropane	8-Hydroxybergapten	-0.865226	0.0260221
Fucoxanthin	8-Hydroxybergapten	0.763823	0.0770823
Demethoxycurcumin	8-Hydroxybergapten	0.951829	0.0034248
1-O-Caffeoylglucose	8-Hydroxybergapten	0.966215	0.00169281
1-Methy-L-histidine	8-Hydroxybergapten	-0.671035	0.144527
4-Methoxyphenyl beta-D-glucopyranoside	8-Hydroxybergapten	0.88796	0.0181263
Rhoifolin	8-Hydroxybergapten	0.800978	0.0554729
9,10-Dihydroxystearate	8-Hydroxybergapten	0.850293	0.0319406
(2E)-Decenoyl-ACP;L-Pipecolic acid;Pipecolic acid	8-Hydroxybergapten	-0.942826	0.00480981
Atherosperminine	8-Hydroxybergapten	-0.816822	0.0472579
Diethanolamine	8-Hydroxybergapten	0.903694	0.0134658
Acarbose	8-Hydroxybergapten	-0.673668	0.142363
Baptifoline	8-Hydroxybergapten	-0.847041	0.0333052
Dipterocarpol	8-Hydroxybergapten	-0.777975	0.0684705
6-Methoxymellein	8-Hydroxybergapten	0.875895	0.0221474
Eurycomalactone;Ingenol	8-Hydroxybergapten	0.855475	0.0298216
Actinidic acid	8-Hydroxybergapten	0.784645	0.0645729
8-Hydroxybergapten	8-Hydroxybergapten	1	0
Isoscoparin	8-Hydroxybergapten	0.897134	0.0153277
Picrocrocin	8-Hydroxybergapten	0.763163	0.0774956
3-Methoxy-4,5-methylenedioxycinnamaldehyde	8-Hydroxybergapten	0.903887	0.0134127
Ethyl gallate	8-Hydroxybergapten	-0.853119	0.0307765
Terpinolene	8-Hydroxybergapten	0.777755	0.0686007
Avenanthramide A	Isoscoparin	-0.880992	0.0204016
Baldrinal	Isoscoparin	0.856358	0.0294676
Bergaptol	Isoscoparin	-0.813356	0.0490029
3-Aminoisobutanoic acid	Isoscoparin	0.674873	0.141377
Sinalbin	Isoscoparin	-0.906971	0.0125791
Tropine acetate;3-Acetoxytropane	Isoscoparin	-0.955016	0.00298979
Fucoxanthin	Isoscoparin	0.870703	0.0239959
Demethoxycurcumin	Isoscoparin	0.857378	0.0290609
1-O-Caffeoylglucose	Isoscoparin	0.833575	0.0392412
1-Methy-L-histidine	Isoscoparin	-0.857732	0.0289205
4-Methoxyphenyl beta-D-glucopyranoside	Isoscoparin	0.796036	0.0581593
Rhoifolin	Isoscoparin	0.888734	0.0178815
9,10-Dihydroxystearate	Isoscoparin	0.881136	0.0203533
(2E)-Decenoyl-ACP;L-Pipecolic acid;Pipecolic acid	Isoscoparin	-0.95825	0.00257822
Atherosperminine	Isoscoparin	-0.758707	0.0803094
Diethanolamine	Isoscoparin	0.869895	0.0242898
Acarbose	Isoscoparin	-0.798199	0.0569763
Baptifoline	Isoscoparin	-0.816355	0.0474917
Dipterocarpol	Isoscoparin	-0.846044	0.0337291
6-Methoxymellein	Isoscoparin	0.795389	0.0585152
Eurycomalactone;Ingenol	Isoscoparin	0.854897	0.0300546
Actinidic acid	Isoscoparin	0.855987	0.0296161
8-Hydroxybergapten	Isoscoparin	0.897134	0.0153277
Isoscoparin	Isoscoparin	1	0
Picrocrocin	Isoscoparin	0.916262	0.0102245
3-Methoxy-4,5-methylenedioxycinnamaldehyde	Isoscoparin	0.909392	0.0119428
Ethyl gallate	Isoscoparin	-0.793175	0.0597414
Terpinolene	Isoscoparin	0.813345	0.0490088
Avenanthramide A	Picrocrocin	-0.790634	0.0611626
Baldrinal	Picrocrocin	0.792916	0.0598852
Bergaptol	Picrocrocin	-0.585482	0.222126
3-Aminoisobutanoic acid	Picrocrocin	0.389879	0.444814
Sinalbin	Picrocrocin	-0.907056	0.0125565
Tropine acetate;3-Acetoxytropane	Picrocrocin	-0.76484	0.0764478
Fucoxanthin	Picrocrocin	0.951725	0.00343945
Demethoxycurcumin	Picrocrocin	0.673209	0.14274
1-O-Caffeoylglucose	Picrocrocin	0.703535	0.118809
1-Methy-L-histidine	Picrocrocin	-0.87589	0.0221491
4-Methoxyphenyl beta-D-glucopyranoside	Picrocrocin	0.648444	0.163663
Rhoifolin	Picrocrocin	0.963164	0.00201038
9,10-Dihydroxystearate	Picrocrocin	0.811843	0.049774
(2E)-Decenoyl-ACP;L-Pipecolic acid;Pipecolic acid	Picrocrocin	-0.930998	0.00697761
Atherosperminine	Picrocrocin	-0.485221	0.329288
Diethanolamine	Picrocrocin	0.737928	0.0940226
Acarbose	Picrocrocin	-0.765905	0.0757866
Baptifoline	Picrocrocin	-0.803701	0.0540179
Dipterocarpol	Picrocrocin	-0.583133	0.224446
6-Methoxymellein	Picrocrocin	0.576317	0.231233
Eurycomalactone;Ingenol	Picrocrocin	0.623685	0.185774
Actinidic acid	Picrocrocin	0.80349	0.0541299
8-Hydroxybergapten	Picrocrocin	0.763163	0.0774956
Isoscoparin	Picrocrocin	0.916262	0.0102245
Picrocrocin	Picrocrocin	1	0
3-Methoxy-4,5-methylenedioxycinnamaldehyde	Picrocrocin	0.700128	0.121402
Ethyl gallate	Picrocrocin	-0.754856	0.0827775
Terpinolene	Picrocrocin	0.854919	0.030046
Avenanthramide A	3-Methoxy-4,5-methylenedioxycinnamaldehyde	-0.73736	0.0944113
Baldrinal	3-Methoxy-4,5-methylenedioxycinnamaldehyde	0.809062	0.0512053
Bergaptol	3-Methoxy-4,5-methylenedioxycinnamaldehyde	-0.965416	0.00177341
3-Aminoisobutanoic acid	3-Methoxy-4,5-methylenedioxycinnamaldehyde	0.824511	0.0434923
Sinalbin	3-Methoxy-4,5-methylenedioxycinnamaldehyde	-0.7577	0.080951
Tropine acetate;3-Acetoxytropane	3-Methoxy-4,5-methylenedioxycinnamaldehyde	-0.954761	0.00302356
Fucoxanthin	3-Methoxy-4,5-methylenedioxycinnamaldehyde	0.73847	0.0936527
Demethoxycurcumin	3-Methoxy-4,5-methylenedioxycinnamaldehyde	0.945265	0.00441195
1-O-Caffeoylglucose	3-Methoxy-4,5-methylenedioxycinnamaldehyde	0.814615	0.0483658
1-Methy-L-histidine	3-Methoxy-4,5-methylenedioxycinnamaldehyde	-0.72207	0.105133
4-Methoxyphenyl beta-D-glucopyranoside	3-Methoxy-4,5-methylenedioxycinnamaldehyde	0.841366	0.0357513
Rhoifolin	3-Methoxy-4,5-methylenedioxycinnamaldehyde	0.694116	0.126038
9,10-Dihydroxystearate	3-Methoxy-4,5-methylenedioxycinnamaldehyde	0.903512	0.0135158
(2E)-Decenoyl-ACP;L-Pipecolic acid;Pipecolic acid	3-Methoxy-4,5-methylenedioxycinnamaldehyde	-0.862184	0.0271812
Atherosperminine	3-Methoxy-4,5-methylenedioxycinnamaldehyde	-0.887552	0.018256
Diethanolamine	3-Methoxy-4,5-methylenedioxycinnamaldehyde	0.868727	0.0247176
Acarbose	3-Methoxy-4,5-methylenedioxycinnamaldehyde	-0.697259	0.123604
Baptifoline	3-Methoxy-4,5-methylenedioxycinnamaldehyde	-0.831227	0.0403226
Dipterocarpol	3-Methoxy-4,5-methylenedioxycinnamaldehyde	-0.901144	0.0141757
6-Methoxymellein	3-Methoxy-4,5-methylenedioxycinnamaldehyde	0.825781	0.0428843
Eurycomalactone;Ingenol	3-Methoxy-4,5-methylenedioxycinnamaldehyde	0.990522	0.000134319
Actinidic acid	3-Methoxy-4,5-methylenedioxycinnamaldehyde	0.886007	0.0187509
8-Hydroxybergapten	3-Methoxy-4,5-methylenedioxycinnamaldehyde	0.903887	0.0134127
Isoscoparin	3-Methoxy-4,5-methylenedioxycinnamaldehyde	0.909392	0.0119428
Picrocrocin	3-Methoxy-4,5-methylenedioxycinnamaldehyde	0.700128	0.121402
3-Methoxy-4,5-methylenedioxycinnamaldehyde	3-Methoxy-4,5-methylenedioxycinnamaldehyde	1	0
Ethyl gallate	3-Methoxy-4,5-methylenedioxycinnamaldehyde	-0.714095	0.110927
Terpinolene	3-Methoxy-4,5-methylenedioxycinnamaldehyde	0.655686	0.157419
Avenanthramide A	Ethyl gallate	0.880757	0.0204806
Baldrinal	Ethyl gallate	-0.607173	0.201161
Bergaptol	Ethyl gallate	0.702664	0.119469
3-Aminoisobutanoic acid	Ethyl gallate	-0.750906	0.0853437
Sinalbin	Ethyl gallate	0.802521	0.0546465
Tropine acetate;3-Acetoxytropane	Ethyl gallate	0.747301	0.0877166
Fucoxanthin	Ethyl gallate	-0.7649	0.0764109
Demethoxycurcumin	Ethyl gallate	-0.67443	0.141739
1-O-Caffeoylglucose	Ethyl gallate	-0.922986	0.00866833
1-Methy-L-histidine	Ethyl gallate	0.824951	0.0432811
4-Methoxyphenyl beta-D-glucopyranoside	Ethyl gallate	-0.950316	0.00364136
Rhoifolin	Ethyl gallate	-0.892131	0.0168261
9,10-Dihydroxystearate	Ethyl gallate	-0.622323	0.187024
(2E)-Decenoyl-ACP;L-Pipecolic acid;Pipecolic acid	Ethyl gallate	0.871355	0.0237599
Atherosperminine	Ethyl gallate	0.783548	0.0652065
Diethanolamine	Ethyl gallate	-0.957998	0.00260925
Acarbose	Ethyl gallate	0.892466	0.0167237
Baptifoline	Ethyl gallate	0.775973	0.0696605
Dipterocarpol	Ethyl gallate	0.686058	0.132369
6-Methoxymellein	Ethyl gallate	-0.874587	0.0226062
Eurycomalactone;Ingenol	Ethyl gallate	-0.622972	0.186427
Actinidic acid	Ethyl gallate	-0.641777	0.169501
8-Hydroxybergapten	Ethyl gallate	-0.853119	0.0307765
Isoscoparin	Ethyl gallate	-0.793175	0.0597414
Picrocrocin	Ethyl gallate	-0.754856	0.0827775
3-Methoxy-4,5-methylenedioxycinnamaldehyde	Ethyl gallate	-0.714095	0.110927
Ethyl gallate	Ethyl gallate	1	0
Terpinolene	Ethyl gallate	-0.967093	0.0016065
Avenanthramide A	Terpinolene	-0.855742	0.0297147
Baldrinal	Terpinolene	0.690017	0.129241
Bergaptol	Terpinolene	-0.633262	0.177082
3-Aminoisobutanoic acid	Terpinolene	0.625179	0.184407
Sinalbin	Terpinolene	-0.808449	0.0515233
Tropine acetate;3-Acetoxytropane	Terpinolene	-0.721474	0.105561
Fucoxanthin	Terpinolene	0.851935	0.0312618
Demethoxycurcumin	Terpinolene	0.589246	0.218428
1-O-Caffeoylglucose	Terpinolene	0.831348	0.0402667
1-Methy-L-histidine	Terpinolene	-0.910022	0.0117798
4-Methoxyphenyl beta-D-glucopyranoside	Terpinolene	0.86875	0.0247092
Rhoifolin	Terpinolene	0.961247	0.00222357
9,10-Dihydroxystearate	Terpinolene	0.631499	0.17867
(2E)-Decenoyl-ACP;L-Pipecolic acid;Pipecolic acid	Terpinolene	-0.88079	0.0204694
Atherosperminine	Terpinolene	-0.667079	0.147805
Diethanolamine	Terpinolene	0.903943	0.0133974
Acarbose	Terpinolene	-0.930472	0.00708316
Baptifoline	Terpinolene	-0.780666	0.0668855
Dipterocarpol	Terpinolene	-0.62049	0.188712
6-Methoxymellein	Terpinolene	0.765306	0.076158
Eurycomalactone;Ingenol	Terpinolene	0.55608	0.251857
Actinidic acid	Terpinolene	0.672265	0.143514
8-Hydroxybergapten	Terpinolene	0.777755	0.0686007
Isoscoparin	Terpinolene	0.813345	0.0490088
Picrocrocin	Terpinolene	0.854919	0.030046
3-Methoxy-4,5-methylenedioxycinnamaldehyde	Terpinolene	0.655686	0.157419
Ethyl gallate	Terpinolene	-0.967093	0.0016065
Terpinolene	Terpinolene	1	0

## Sheet: Table S4B
Supplementary Table S4B: Pearson correlation coefficients among the 23 differentially accumulated metabolites in G 1_vs_G 3
meta1	meta2	cor	pvalue
1-(4-Hydroxyphenyl)propan-1-one	1-(4-Hydroxyphenyl)propan-1-one	1	0
Tetrahydrocurcumin	1-(4-Hydroxyphenyl)propan-1-one	-0.470019	0.346889
Baldrinal	1-(4-Hydroxyphenyl)propan-1-one	-0.548546	0.259711
Cyanidin 3-rutinoside;Biorobin	1-(4-Hydroxyphenyl)propan-1-one	-0.820276	0.0455484
Azithromycin	1-(4-Hydroxyphenyl)propan-1-one	0.485114	0.329411
Lupeol	1-(4-Hydroxyphenyl)propan-1-one	0.780895	0.066751
1-O-Caffeoylglucose	1-(4-Hydroxyphenyl)propan-1-one	-0.901946	0.0139505
4-Methoxyphenyl beta-D-glucopyranoside	1-(4-Hydroxyphenyl)propan-1-one	-0.67353	0.142476
Rhoifolin	1-(4-Hydroxyphenyl)propan-1-one	-0.4556	0.363885
Anisatin	1-(4-Hydroxyphenyl)propan-1-one	-0.534491	0.27461
Sclareol	1-(4-Hydroxyphenyl)propan-1-one	0.667359	0.147571
Metanephrine	1-(4-Hydroxyphenyl)propan-1-one	-0.750562	0.0855692
Morroniside	1-(4-Hydroxyphenyl)propan-1-one	-0.679241	0.137828
Phendimetrazine	1-(4-Hydroxyphenyl)propan-1-one	0.729612	0.0997806
Tricin	1-(4-Hydroxyphenyl)propan-1-one	-0.753192	0.0838542
Astragalin	1-(4-Hydroxyphenyl)propan-1-one	-0.858067	0.0287877
Peonidin-3-glucoside	1-(4-Hydroxyphenyl)propan-1-one	-0.816061	0.0476388
Herniarin	1-(4-Hydroxyphenyl)propan-1-one	-0.837234	0.0375831
Eurycomalactone;Ingenol	1-(4-Hydroxyphenyl)propan-1-one	-0.726744	0.101802
Citreorosein	1-(4-Hydroxyphenyl)propan-1-one	-0.802258	0.0547869
6,7-Dehydroferruginol	1-(4-Hydroxyphenyl)propan-1-one	-0.654121	0.158759
Demethoxycapillarisin	1-(4-Hydroxyphenyl)propan-1-one	-0.803752	0.0539907
Proline betaine	1-(4-Hydroxyphenyl)propan-1-one	0.608152	0.200234
1-(4-Hydroxyphenyl)propan-1-one	Tetrahydrocurcumin	-0.470019	0.346889
Tetrahydrocurcumin	Tetrahydrocurcumin	1	0
Baldrinal	Tetrahydrocurcumin	0.949061	0.00382614
Cyanidin 3-rutinoside;Biorobin	Tetrahydrocurcumin	0.764195	0.0768504
Azithromycin	Tetrahydrocurcumin	-0.981871	0.000489996
Lupeol	Tetrahydrocurcumin	-0.716562	0.109121
1-O-Caffeoylglucose	Tetrahydrocurcumin	0.729071	0.100161
4-Methoxyphenyl beta-D-glucopyranoside	Tetrahydrocurcumin	0.791846	0.0604827
Rhoifolin	Tetrahydrocurcumin	0.97786	0.000729811
Anisatin	Tetrahydrocurcumin	0.941954	0.0049563
Sclareol	Tetrahydrocurcumin	-0.837957	0.0372597
Metanephrine	Tetrahydrocurcumin	0.904667	0.0131995
Morroniside	Tetrahydrocurcumin	0.864415	0.0263288
Phendimetrazine	Tetrahydrocurcumin	-0.88033	0.0206243
Tricin	Tetrahydrocurcumin	0.860774	0.0277264
Astragalin	Tetrahydrocurcumin	0.83121	0.0403305
Peonidin-3-glucoside	Tetrahydrocurcumin	0.824823	0.0433429
Herniarin	Tetrahydrocurcumin	0.616867	0.192066
Eurycomalactone;Ingenol	Tetrahydrocurcumin	0.698644	0.122539
Citreorosein	Tetrahydrocurcumin	0.712098	0.1124
6,7-Dehydroferruginol	Tetrahydrocurcumin	0.915725	0.0103542
Demethoxycapillarisin	Tetrahydrocurcumin	0.632624	0.177656
Proline betaine	Tetrahydrocurcumin	-0.878623	0.0212044
1-(4-Hydroxyphenyl)propan-1-one	Baldrinal	-0.548546	0.259711
Tetrahydrocurcumin	Baldrinal	0.949061	0.00382614
Baldrinal	Baldrinal	1	0
Cyanidin 3-rutinoside;Biorobin	Baldrinal	0.720688	0.106127
Azithromycin	Baldrinal	-0.905979	0.0128443
Lupeol	Baldrinal	-0.762097	0.0781641
1-O-Caffeoylglucose	Baldrinal	0.727924	0.100968
4-Methoxyphenyl beta-D-glucopyranoside	Baldrinal	0.680841	0.136539
Rhoifolin	Baldrinal	0.972674	0.0011099
Anisatin	Baldrinal	0.952223	0.00336938
Sclareol	Baldrinal	-0.821169	0.0451115
Metanephrine	Baldrinal	0.920528	0.00922278
Morroniside	Baldrinal	0.88777	0.0181866
Phendimetrazine	Baldrinal	-0.815285	0.0480282
Tricin	Baldrinal	0.924712	0.00828916
Astragalin	Baldrinal	0.82933	0.0412066
Peonidin-3-glucoside	Baldrinal	0.914967	0.0105386
Herniarin	Baldrinal	0.634703	0.17579
Eurycomalactone;Ingenol	Baldrinal	0.743469	0.0902715
Citreorosein	Baldrinal	0.820601	0.0453893
6,7-Dehydroferruginol	Baldrinal	0.848191	0.0328196
Demethoxycapillarisin	Baldrinal	0.752061	0.0845894
Proline betaine	Baldrinal	-0.952078	0.00338981
1-(4-Hydroxyphenyl)propan-1-one	Cyanidin 3-rutinoside;Biorobin	-0.820276	0.0455484
Tetrahydrocurcumin	Cyanidin 3-rutinoside;Biorobin	0.764195	0.0768504
Baldrinal	Cyanidin 3-rutinoside;Biorobin	0.720688	0.106127
Cyanidin 3-rutinoside;Biorobin	Cyanidin 3-rutinoside;Biorobin	1	0
Azithromycin	Cyanidin 3-rutinoside;Biorobin	-0.798709	0.0566992
Lupeol	Cyanidin 3-rutinoside;Biorobin	-0.653618	0.159191
1-O-Caffeoylglucose	Cyanidin 3-rutinoside;Biorobin	0.985405	0.000317946
4-Methoxyphenyl beta-D-glucopyranoside	Cyanidin 3-rutinoside;Biorobin	0.95558	0.00291588
Rhoifolin	Cyanidin 3-rutinoside;Biorobin	0.750991	0.0852882
Anisatin	Cyanidin 3-rutinoside;Biorobin	0.790758	0.0610927
Sclareol	Cyanidin 3-rutinoside;Biorobin	-0.827374	0.0421276
Metanephrine	Cyanidin 3-rutinoside;Biorobin	0.91853	0.00968577
Morroniside	Cyanidin 3-rutinoside;Biorobin	0.68967	0.129514
Phendimetrazine	Cyanidin 3-rutinoside;Biorobin	-0.838115	0.0371889
Tricin	Cyanidin 3-rutinoside;Biorobin	0.745168	0.0891348
Astragalin	Cyanidin 3-rutinoside;Biorobin	0.894935	0.0159782
Peonidin-3-glucoside	Cyanidin 3-rutinoside;Biorobin	0.790936	0.0609927
Herniarin	Cyanidin 3-rutinoside;Biorobin	0.724391	0.103473
Eurycomalactone;Ingenol	Cyanidin 3-rutinoside;Biorobin	0.8062	0.0526984
Citreorosein	Cyanidin 3-rutinoside;Biorobin	0.725495	0.102687
6,7-Dehydroferruginol	Cyanidin 3-rutinoside;Biorobin	0.808215	0.0516454
Demethoxycapillarisin	Cyanidin 3-rutinoside;Biorobin	0.818421	0.0464629
Proline betaine	Cyanidin 3-rutinoside;Biorobin	-0.632579	0.177697
1-(4-Hydroxyphenyl)propan-1-one	Azithromycin	0.485114	0.329411
Tetrahydrocurcumin	Azithromycin	-0.981871	0.000489996
Baldrinal	Azithromycin	-0.905979	0.0128443
Cyanidin 3-rutinoside;Biorobin	Azithromycin	-0.798709	0.0566992
Azithromycin	Azithromycin	1	0
Lupeol	Azithromycin	0.712936	0.11178
1-O-Caffeoylglucose	Azithromycin	-0.755903	0.082103
4-Methoxyphenyl beta-D-glucopyranoside	Azithromycin	-0.862852	0.0269247
Rhoifolin	Azithromycin	-0.957888	0.0026228
Anisatin	Azithromycin	-0.952848	0.00328259
Sclareol	Azithromycin	0.905292	0.0130297
Metanephrine	Azithromycin	-0.878917	0.0211039
Morroniside	Azithromycin	-0.810389	0.0505201
Phendimetrazine	Azithromycin	0.893312	0.0164662
Tricin	Azithromycin	-0.816671	0.0473336
Astragalin	Azithromycin	-0.849969	0.0320756
Peonidin-3-glucoside	Azithromycin	-0.783051	0.065495
Herniarin	Azithromycin	-0.677193	0.139487
Eurycomalactone;Ingenol	Azithromycin	-0.617088	0.191861
Citreorosein	Azithromycin	-0.627454	0.182333
6,7-Dehydroferruginol	Azithromycin	-0.889652	0.0175933
Demethoxycapillarisin	Azithromycin	-0.66449	0.149967
Proline betaine	Azithromycin	0.816711	0.0473134
1-(4-Hydroxyphenyl)propan-1-one	Lupeol	0.780895	0.066751
Tetrahydrocurcumin	Lupeol	-0.716562	0.109121
Baldrinal	Lupeol	-0.762097	0.0781641
Cyanidin 3-rutinoside;Biorobin	Lupeol	-0.653618	0.159191
Azithromycin	Lupeol	0.712936	0.11178
Lupeol	Lupeol	1	0
1-O-Caffeoylglucose	Lupeol	-0.730138	0.0994116
4-Methoxyphenyl beta-D-glucopyranoside	Lupeol	-0.603311	0.204831
Rhoifolin	Lupeol	-0.658131	0.155334
Anisatin	Lupeol	-0.694938	0.125399
Sclareol	Lupeol	0.791663	0.0605851
Metanephrine	Lupeol	-0.747979	0.0872686
Morroniside	Lupeol	-0.924516	0.00833177
Phendimetrazine	Lupeol	0.902579	0.0137741
Tricin	Lupeol	-0.93118	0.00694138
Astragalin	Lupeol	-0.920822	0.00915563
Peonidin-3-glucoside	Lupeol	-0.899574	0.0146216
Herniarin	Lupeol	-0.933707	0.0064465
Eurycomalactone;Ingenol	Lupeol	-0.575612	0.231941
Citreorosein	Lupeol	-0.797334	0.0574481
6,7-Dehydroferruginol	Lupeol	-0.838819	0.0368754
Demethoxycapillarisin	Lupeol	-0.657744	0.155663
Proline betaine	Lupeol	0.882156	0.0200125
1-(4-Hydroxyphenyl)propan-1-one	1-O-Caffeoylglucose	-0.901946	0.0139505
Tetrahydrocurcumin	1-O-Caffeoylglucose	0.729071	0.100161
Baldrinal	1-O-Caffeoylglucose	0.727924	0.100968
Cyanidin 3-rutinoside;Biorobin	1-O-Caffeoylglucose	0.985405	0.000317946
Azithromycin	1-O-Caffeoylglucose	-0.755903	0.082103
Lupeol	1-O-Caffeoylglucose	-0.730138	0.0994116
1-O-Caffeoylglucose	1-O-Caffeoylglucose	1	0
4-Methoxyphenyl beta-D-glucopyranoside	1-O-Caffeoylglucose	0.908279	0.0122332
Rhoifolin	1-O-Caffeoylglucose	0.720398	0.106337
Anisatin	1-O-Caffeoylglucose	0.772285	0.0718771
Sclareol	1-O-Caffeoylglucose	-0.828346	0.0416688
Metanephrine	1-O-Caffeoylglucose	0.919792	0.00939206
Morroniside	1-O-Caffeoylglucose	0.731458	0.0984892
Phendimetrazine	1-O-Caffeoylglucose	-0.845702	0.0338752
Tricin	1-O-Caffeoylglucose	0.797429	0.0573962
Astragalin	1-O-Caffeoylglucose	0.927534	0.00768667
Peonidin-3-glucoside	1-O-Caffeoylglucose	0.849224	0.0323865
Herniarin	1-O-Caffeoylglucose	0.791077	0.0609136
Eurycomalactone;Ingenol	1-O-Caffeoylglucose	0.821118	0.0451363
Citreorosein	1-O-Caffeoylglucose	0.79178	0.0605196
6,7-Dehydroferruginol	1-O-Caffeoylglucose	0.803149	0.0543112
Demethoxycapillarisin	1-O-Caffeoylglucose	0.863334	0.02674
Proline betaine	1-O-Caffeoylglucose	-0.677922	0.138896
1-(4-Hydroxyphenyl)propan-1-one	4-Methoxyphenyl beta-D-glucopyranoside	-0.67353	0.142476
Tetrahydrocurcumin	4-Methoxyphenyl beta-D-glucopyranoside	0.791846	0.0604827
Baldrinal	4-Methoxyphenyl beta-D-glucopyranoside	0.680841	0.136539
Cyanidin 3-rutinoside;Biorobin	4-Methoxyphenyl beta-D-glucopyranoside	0.95558	0.00291588
Azithromycin	4-Methoxyphenyl beta-D-glucopyranoside	-0.862852	0.0269247
Lupeol	4-Methoxyphenyl beta-D-glucopyranoside	-0.603311	0.204831
1-O-Caffeoylglucose	4-Methoxyphenyl beta-D-glucopyranoside	0.908279	0.0122332
4-Methoxyphenyl beta-D-glucopyranoside	4-Methoxyphenyl beta-D-glucopyranoside	1	0
Rhoifolin	4-Methoxyphenyl beta-D-glucopyranoside	0.761789	0.0783579
Anisatin	4-Methoxyphenyl beta-D-glucopyranoside	0.80978	0.050834
Sclareol	4-Methoxyphenyl beta-D-glucopyranoside	-0.87742	0.0216179
Metanephrine	4-Methoxyphenyl beta-D-glucopyranoside	0.841912	0.0355122
Morroniside	4-Methoxyphenyl beta-D-glucopyranoside	0.622332	0.187016
Phendimetrazine	4-Methoxyphenyl beta-D-glucopyranoside	-0.842679	0.0351779
Tricin	4-Methoxyphenyl beta-D-glucopyranoside	0.65908	0.154528
Astragalin	4-Methoxyphenyl beta-D-glucopyranoside	0.854381	0.0302632
Peonidin-3-glucoside	4-Methoxyphenyl beta-D-glucopyranoside	0.677126	0.139542
Herniarin	4-Methoxyphenyl beta-D-glucopyranoside	0.713747	0.111183
Eurycomalactone;Ingenol	4-Methoxyphenyl beta-D-glucopyranoside	0.635016	0.17551
Citreorosein	4-Methoxyphenyl beta-D-glucopyranoside	0.545928	0.262461
6,7-Dehydroferruginol	4-Methoxyphenyl beta-D-glucopyranoside	0.788885	0.0621494
Demethoxycapillarisin	4-Methoxyphenyl beta-D-glucopyranoside	0.731697	0.0983228
Proline betaine	4-Methoxyphenyl beta-D-glucopyranoside	-0.562028	0.245723
1-(4-Hydroxyphenyl)propan-1-one	Rhoifolin	-0.4556	0.363885
Tetrahydrocurcumin	Rhoifolin	0.97786	0.000729811
Baldrinal	Rhoifolin	0.972674	0.0011099
Cyanidin 3-rutinoside;Biorobin	Rhoifolin	0.750991	0.0852882
Azithromycin	Rhoifolin	-0.957888	0.0026228
Lupeol	Rhoifolin	-0.658131	0.155334
1-O-Caffeoylglucose	Rhoifolin	0.720398	0.106337
4-Methoxyphenyl beta-D-glucopyranoside	Rhoifolin	0.761789	0.0783579
Rhoifolin	Rhoifolin	1	0
Anisatin	Rhoifolin	0.978389	0.0006955
Sclareol	Rhoifolin	-0.842675	0.0351799
Metanephrine	Rhoifolin	0.907994	0.0123081
Morroniside	Rhoifolin	0.806469	0.052557
Phendimetrazine	Rhoifolin	-0.79961	0.0562108
Tricin	Rhoifolin	0.838627	0.0369605
Astragalin	Rhoifolin	0.790681	0.0611362
Peonidin-3-glucoside	Rhoifolin	0.825885	0.042835
Herniarin	Rhoifolin	0.569605	0.237996
Eurycomalactone;Ingenol	Rhoifolin	0.694947	0.125392
Citreorosein	Rhoifolin	0.706356	0.11668
6,7-Dehydroferruginol	Rhoifolin	0.832752	0.0396188
Demethoxycapillarisin	Rhoifolin	0.718177	0.107945
Proline betaine	Rhoifolin	-0.867432	0.0251964
1-(4-Hydroxyphenyl)propan-1-one	Anisatin	-0.534491	0.27461
Tetrahydrocurcumin	Anisatin	0.941954	0.0049563
Baldrinal	Anisatin	0.952223	0.00336938
Cyanidin 3-rutinoside;Biorobin	Anisatin	0.790758	0.0610927
Azithromycin	Anisatin	-0.952848	0.00328259
Lupeol	Anisatin	-0.694938	0.125399
1-O-Caffeoylglucose	Anisatin	0.772285	0.0718771
4-Methoxyphenyl beta-D-glucopyranoside	Anisatin	0.80978	0.050834
Rhoifolin	Anisatin	0.978389	0.0006955
Anisatin	Anisatin	1	0
Sclareol	Anisatin	-0.923566	0.00854002
Metanephrine	Anisatin	0.900519	0.0143525
Morroniside	Anisatin	0.772423	0.0717938
Phendimetrazine	Anisatin	-0.806119	0.0527407
Tricin	Anisatin	0.833113	0.0394531
Astragalin	Anisatin	0.832654	0.0396636
Peonidin-3-glucoside	Anisatin	0.835086	0.0385526
Herniarin	Anisatin	0.668575	0.146562
Eurycomalactone;Ingenol	Anisatin	0.63911	0.171861
Citreorosein	Anisatin	0.676498	0.140052
6,7-Dehydroferruginol	Anisatin	0.791718	0.0605542
Demethoxycapillarisin	Anisatin	0.818672	0.0463388
Proline betaine	Anisatin	-0.840335	0.0362041
1-(4-Hydroxyphenyl)propan-1-one	Sclareol	0.667359	0.147571
Tetrahydrocurcumin	Sclareol	-0.837957	0.0372597
Baldrinal	Sclareol	-0.821169	0.0451115
Cyanidin 3-rutinoside;Biorobin	Sclareol	-0.827374	0.0421276
Azithromycin	Sclareol	0.905292	0.0130297
Lupeol	Sclareol	0.791663	0.0605851
1-O-Caffeoylglucose	Sclareol	-0.828346	0.0416688
4-Methoxyphenyl beta-D-glucopyranoside	Sclareol	-0.87742	0.0216179
Rhoifolin	Sclareol	-0.842675	0.0351799
Anisatin	Sclareol	-0.923566	0.00854002
Sclareol	Sclareol	1	0
Metanephrine	Sclareol	-0.82381	0.0438296
Morroniside	Sclareol	-0.733818	0.0968493
Phendimetrazine	Sclareol	0.864792	0.0261859
Tricin	Sclareol	-0.798058	0.0570532
Astragalin	Sclareol	-0.905614	0.0129427
Peonidin-3-glucoside	Sclareol	-0.798597	0.0567598
Herniarin	Sclareol	-0.864871	0.0261559
Eurycomalactone;Ingenol	Sclareol	-0.504843	0.307069
Citreorosein	Sclareol	-0.590873	0.216837
6,7-Dehydroferruginol	Sclareol	-0.768077	0.0744449
Demethoxycapillarisin	Sclareol	-0.841896	0.0355191
Proline betaine	Sclareol	0.750722	0.085464
1-(4-Hydroxyphenyl)propan-1-one	Metanephrine	-0.750562	0.0855692
Tetrahydrocurcumin	Metanephrine	0.904667	0.0131995
Baldrinal	Metanephrine	0.920528	0.00922278
Cyanidin 3-rutinoside;Biorobin	Metanephrine	0.91853	0.00968577
Azithromycin	Metanephrine	-0.878917	0.0211039
Lupeol	Metanephrine	-0.747979	0.0872686
1-O-Caffeoylglucose	Metanephrine	0.919792	0.00939206
4-Methoxyphenyl beta-D-glucopyranoside	Metanephrine	0.841912	0.0355122
Rhoifolin	Metanephrine	0.907994	0.0123081
Anisatin	Metanephrine	0.900519	0.0143525
Sclareol	Metanephrine	-0.82381	0.0438296
Metanephrine	Metanephrine	1	0
Morroniside	Metanephrine	0.863466	0.0266898
Phendimetrazine	Metanephrine	-0.872387	0.0233887
Tricin	Metanephrine	0.907317	0.0124872
Astragalin	Metanephrine	0.911508	0.0113998
Peonidin-3-glucoside	Metanephrine	0.931159	0.00694556
Herniarin	Metanephrine	0.687517	0.131212
Eurycomalactone;Ingenol	Metanephrine	0.899083	0.0147624
Citreorosein	Metanephrine	0.884476	0.0192479
6,7-Dehydroferruginol	Metanephrine	0.898139	0.0150352
Demethoxycapillarisin	Metanephrine	0.820132	0.045619
Proline betaine	Metanephrine	-0.860548	0.0278145
1-(4-Hydroxyphenyl)propan-1-one	Morroniside	-0.679241	0.137828
Tetrahydrocurcumin	Morroniside	0.864415	0.0263288
Baldrinal	Morroniside	0.88777	0.0181866
Cyanidin 3-rutinoside;Biorobin	Morroniside	0.68967	0.129514
Azithromycin	Morroniside	-0.810389	0.0505201
Lupeol	Morroniside	-0.924516	0.00833177
1-O-Caffeoylglucose	Morroniside	0.731458	0.0984892
4-Methoxyphenyl beta-D-glucopyranoside	Morroniside	0.622332	0.187016
Rhoifolin	Morroniside	0.806469	0.052557
Anisatin	Morroniside	0.772423	0.0717938
Sclareol	Morroniside	-0.733818	0.0968493
Metanephrine	Morroniside	0.863466	0.0266898
Morroniside	Morroniside	1	0
Phendimetrazine	Morroniside	-0.921538	0.00899291
Tricin	Morroniside	0.980187	0.000584945
Astragalin	Morroniside	0.897281	0.015285
Peonidin-3-glucoside	Morroniside	0.940509	0.00520355
Herniarin	Morroniside	0.76535	0.0761309
Eurycomalactone;Ingenol	Morroniside	0.758712	0.0803061
Citreorosein	Morroniside	0.895884	0.015696
6,7-Dehydroferruginol	Morroniside	0.946442	0.00422583
Demethoxycapillarisin	Morroniside	0.599962	0.208036
Proline betaine	Morroniside	-0.96801	0.00151865
1-(4-Hydroxyphenyl)propan-1-one	Phendimetrazine	0.729612	0.0997806
Tetrahydrocurcumin	Phendimetrazine	-0.88033	0.0206243
Baldrinal	Phendimetrazine	-0.815285	0.0480282
Cyanidin 3-rutinoside;Biorobin	Phendimetrazine	-0.838115	0.0371889
Azithromycin	Phendimetrazine	0.893312	0.0164662
Lupeol	Phendimetrazine	0.902579	0.0137741
1-O-Caffeoylglucose	Phendimetrazine	-0.845702	0.0338752
4-Methoxyphenyl beta-D-glucopyranoside	Phendimetrazine	-0.842679	0.0351779
Rhoifolin	Phendimetrazine	-0.79961	0.0562108
Anisatin	Phendimetrazine	-0.806119	0.0527407
Sclareol	Phendimetrazine	0.864792	0.0261859
Metanephrine	Phendimetrazine	-0.872387	0.0233887
Morroniside	Phendimetrazine	-0.921538	0.00899291
Phendimetrazine	Phendimetrazine	1	0
Tricin	Phendimetrazine	-0.904405	0.0132709
Astragalin	Phendimetrazine	-0.965768	0.00173767
Peonidin-3-glucoside	Phendimetrazine	-0.868033	0.0249738
Herniarin	Phendimetrazine	-0.864576	0.0262677
Eurycomalactone;Ingenol	Phendimetrazine	-0.688872	0.130142
Citreorosein	Phendimetrazine	-0.762987	0.0776058
6,7-Dehydroferruginol	Phendimetrazine	-0.970636	0.00128067
Demethoxycapillarisin	Phendimetrazine	-0.641687	0.16958
Proline betaine	Phendimetrazine	0.844515	0.034384
1-(4-Hydroxyphenyl)propan-1-one	Tricin	-0.753192	0.0838542
Tetrahydrocurcumin	Tricin	0.860774	0.0277264
Baldrinal	Tricin	0.924712	0.00828916
Cyanidin 3-rutinoside;Biorobin	Tricin	0.745168	0.0891348
Azithromycin	Tricin	-0.816671	0.0473336
Lupeol	Tricin	-0.93118	0.00694138
1-O-Caffeoylglucose	Tricin	0.797429	0.0573962
4-Methoxyphenyl beta-D-glucopyranoside	Tricin	0.65908	0.154528
Rhoifolin	Tricin	0.838627	0.0369605
Anisatin	Tricin	0.833113	0.0394531
Sclareol	Tricin	-0.798058	0.0570532
Metanephrine	Tricin	0.907317	0.0124872
Morroniside	Tricin	0.980187	0.000584945
Phendimetrazine	Tricin	-0.904405	0.0132709
Tricin	Tricin	1	0
Astragalin	Tricin	0.928559	0.00747344
Peonidin-3-glucoside	Tricin	0.986975	0.000253368
Herniarin	Tricin	0.805837	0.0528889
Eurycomalactone;Ingenol	Tricin	0.784189	0.0648358
Citreorosein	Tricin	0.92641	0.00792393
6,7-Dehydroferruginol	Tricin	0.908931	0.0120627
Demethoxycapillarisin	Tricin	0.739944	0.0926503
Proline betaine	Tricin	-0.978468	0.000690479
1-(4-Hydroxyphenyl)propan-1-one	Astragalin	-0.858067	0.0287877
Tetrahydrocurcumin	Astragalin	0.83121	0.0403305
Baldrinal	Astragalin	0.82933	0.0412066
Cyanidin 3-rutinoside;Biorobin	Astragalin	0.894935	0.0159782
Azithromycin	Astragalin	-0.849969	0.0320756
Lupeol	Astragalin	-0.920822	0.00915563
1-O-Caffeoylglucose	Astragalin	0.927534	0.00768667
4-Methoxyphenyl beta-D-glucopyranoside	Astragalin	0.854381	0.0302632
Rhoifolin	Astragalin	0.790681	0.0611362
Anisatin	Astragalin	0.832654	0.0396636
Sclareol	Astragalin	-0.905614	0.0129427
Metanephrine	Astragalin	0.911508	0.0113998
Morroniside	Astragalin	0.897281	0.015285
Phendimetrazine	Astragalin	-0.965768	0.00173767
Tricin	Astragalin	0.928559	0.00747344
Astragalin	Astragalin	1	0
Peonidin-3-glucoside	Astragalin	0.929649	0.00724988
Herniarin	Astragalin	0.919477	0.00946495
Eurycomalactone;Ingenol	Astragalin	0.736293	0.0951427
Citreorosein	Astragalin	0.82524	0.0431429
6,7-Dehydroferruginol	Astragalin	0.911764	0.011335
Demethoxycapillarisin	Astragalin	0.804635	0.0535231
Proline betaine	Astragalin	-0.847495	0.0331131
1-(4-Hydroxyphenyl)propan-1-one	Peonidin-3-glucoside	-0.816061	0.0476388
Tetrahydrocurcumin	Peonidin-3-glucoside	0.824823	0.0433429
Baldrinal	Peonidin-3-glucoside	0.914967	0.0105386
Cyanidin 3-rutinoside;Biorobin	Peonidin-3-glucoside	0.790936	0.0609927
Azithromycin	Peonidin-3-glucoside	-0.783051	0.065495
Lupeol	Peonidin-3-glucoside	-0.899574	0.0146216
1-O-Caffeoylglucose	Peonidin-3-glucoside	0.849224	0.0323865
4-Methoxyphenyl beta-D-glucopyranoside	Peonidin-3-glucoside	0.677126	0.139542
Rhoifolin	Peonidin-3-glucoside	0.825885	0.042835
Anisatin	Peonidin-3-glucoside	0.835086	0.0385526
Sclareol	Peonidin-3-glucoside	-0.798597	0.0567598
Metanephrine	Peonidin-3-glucoside	0.931159	0.00694556
Morroniside	Peonidin-3-glucoside	0.940509	0.00520355
Phendimetrazine	Peonidin-3-glucoside	-0.868033	0.0249738
Tricin	Peonidin-3-glucoside	0.986975	0.000253368
Astragalin	Peonidin-3-glucoside	0.929649	0.00724988
Peonidin-3-glucoside	Peonidin-3-glucoside	1	0
Herniarin	Peonidin-3-glucoside	0.799331	0.0563618
Eurycomalactone;Ingenol	Peonidin-3-glucoside	0.829952	0.040916
Citreorosein	Peonidin-3-glucoside	0.951588	0.00345879
6,7-Dehydroferruginol	Peonidin-3-glucoside	0.867366	0.0252212
Demethoxycapillarisin	Peonidin-3-glucoside	0.820277	0.0455478
Proline betaine	Peonidin-3-glucoside	-0.949321	0.00378742
1-(4-Hydroxyphenyl)propan-1-one	Herniarin	-0.837234	0.0375831
Tetrahydrocurcumin	Herniarin	0.616867	0.192066
Baldrinal	Herniarin	0.634703	0.17579
Cyanidin 3-rutinoside;Biorobin	Herniarin	0.724391	0.103473
Azithromycin	Herniarin	-0.677193	0.139487
Lupeol	Herniarin	-0.933707	0.0064465
1-O-Caffeoylglucose	Herniarin	0.791077	0.0609136
4-Methoxyphenyl beta-D-glucopyranoside	Herniarin	0.713747	0.111183
Rhoifolin	Herniarin	0.569605	0.237996
Anisatin	Herniarin	0.668575	0.146562
Sclareol	Herniarin	-0.864871	0.0261559
Metanephrine	Herniarin	0.687517	0.131212
Morroniside	Herniarin	0.76535	0.0761309
Phendimetrazine	Herniarin	-0.864576	0.0262677
Tricin	Herniarin	0.805837	0.0528889
Astragalin	Herniarin	0.919477	0.00946495
Peonidin-3-glucoside	Herniarin	0.799331	0.0563618
Herniarin	Herniarin	1	0
Eurycomalactone;Ingenol	Herniarin	0.452923	0.367071
Citreorosein	Herniarin	0.643393	0.168078
6,7-Dehydroferruginol	Herniarin	0.732076	0.0980587
Demethoxycapillarisin	Herniarin	0.73697	0.0946785
Proline betaine	Herniarin	-0.710222	0.11379
1-(4-Hydroxyphenyl)propan-1-one	Eurycomalactone;Ingenol	-0.726744	0.101802
Tetrahydrocurcumin	Eurycomalactone;Ingenol	0.698644	0.122539
Baldrinal	Eurycomalactone;Ingenol	0.743469	0.0902715
Cyanidin 3-rutinoside;Biorobin	Eurycomalactone;Ingenol	0.8062	0.0526984
Azithromycin	Eurycomalactone;Ingenol	-0.617088	0.191861
Lupeol	Eurycomalactone;Ingenol	-0.575612	0.231941
1-O-Caffeoylglucose	Eurycomalactone;Ingenol	0.821118	0.0451363
4-Methoxyphenyl beta-D-glucopyranoside	Eurycomalactone;Ingenol	0.635016	0.17551
Rhoifolin	Eurycomalactone;Ingenol	0.694947	0.125392
Anisatin	Eurycomalactone;Ingenol	0.63911	0.171861
Sclareol	Eurycomalactone;Ingenol	-0.504843	0.307069
Metanephrine	Eurycomalactone;Ingenol	0.899083	0.0147624
Morroniside	Eurycomalactone;Ingenol	0.758712	0.0803061
Phendimetrazine	Eurycomalactone;Ingenol	-0.688872	0.130142
Tricin	Eurycomalactone;Ingenol	0.784189	0.0648358
Astragalin	Eurycomalactone;Ingenol	0.736293	0.0951427
Peonidin-3-glucoside	Eurycomalactone;Ingenol	0.829952	0.040916
Herniarin	Eurycomalactone;Ingenol	0.452923	0.367071
Eurycomalactone;Ingenol	Eurycomalactone;Ingenol	1	0
Citreorosein	Eurycomalactone;Ingenol	0.922027	0.00888269
6,7-Dehydroferruginol	Eurycomalactone;Ingenol	0.782511	0.0658085
Demethoxycapillarisin	Eurycomalactone;Ingenol	0.645717	0.166041
Proline betaine	Eurycomalactone;Ingenol	-0.723643	0.104006
1-(4-Hydroxyphenyl)propan-1-one	Citreorosein	-0.802258	0.0547869
Tetrahydrocurcumin	Citreorosein	0.712098	0.1124
Baldrinal	Citreorosein	0.820601	0.0453893
Cyanidin 3-rutinoside;Biorobin	Citreorosein	0.725495	0.102687
Azithromycin	Citreorosein	-0.627454	0.182333
Lupeol	Citreorosein	-0.797334	0.0574481
1-O-Caffeoylglucose	Citreorosein	0.79178	0.0605196
4-Methoxyphenyl beta-D-glucopyranoside	Citreorosein	0.545928	0.262461
Rhoifolin	Citreorosein	0.706356	0.11668
Anisatin	Citreorosein	0.676498	0.140052
Sclareol	Citreorosein	-0.590873	0.216837
Metanephrine	Citreorosein	0.884476	0.0192479
Morroniside	Citreorosein	0.895884	0.015696
Phendimetrazine	Citreorosein	-0.762987	0.0776058
Tricin	Citreorosein	0.92641	0.00792393
Astragalin	Citreorosein	0.82524	0.0431429
Peonidin-3-glucoside	Citreorosein	0.951588	0.00345879
Herniarin	Citreorosein	0.643393	0.168078
Eurycomalactone;Ingenol	Citreorosein	0.922027	0.00888269
Citreorosein	Citreorosein	1	0
6,7-Dehydroferruginol	Citreorosein	0.815178	0.0480819
Demethoxycapillarisin	Citreorosein	0.70476	0.117883
Proline betaine	Citreorosein	-0.882922	0.0197584
1-(4-Hydroxyphenyl)propan-1-one	6,7-Dehydroferruginol	-0.654121	0.158759
Tetrahydrocurcumin	6,7-Dehydroferruginol	0.915725	0.0103542
Baldrinal	6,7-Dehydroferruginol	0.848191	0.0328196
Cyanidin 3-rutinoside;Biorobin	6,7-Dehydroferruginol	0.808215	0.0516454
Azithromycin	6,7-Dehydroferruginol	-0.889652	0.0175933
Lupeol	6,7-Dehydroferruginol	-0.838819	0.0368754
1-O-Caffeoylglucose	6,7-Dehydroferruginol	0.803149	0.0543112
4-Methoxyphenyl beta-D-glucopyranoside	6,7-Dehydroferruginol	0.788885	0.0621494
Rhoifolin	6,7-Dehydroferruginol	0.832752	0.0396188
Anisatin	6,7-Dehydroferruginol	0.791718	0.0605542
Sclareol	6,7-Dehydroferruginol	-0.768077	0.0744449
Metanephrine	6,7-Dehydroferruginol	0.898139	0.0150352
Morroniside	6,7-Dehydroferruginol	0.946442	0.00422583
Phendimetrazine	6,7-Dehydroferruginol	-0.970636	0.00128067
Tricin	6,7-Dehydroferruginol	0.908931	0.0120627
Astragalin	6,7-Dehydroferruginol	0.911764	0.011335
Peonidin-3-glucoside	6,7-Dehydroferruginol	0.867366	0.0252212
Herniarin	6,7-Dehydroferruginol	0.732076	0.0980587
Eurycomalactone;Ingenol	6,7-Dehydroferruginol	0.782511	0.0658085
Citreorosein	6,7-Dehydroferruginol	0.815178	0.0480819
6,7-Dehydroferruginol	6,7-Dehydroferruginol	1	0
Demethoxycapillarisin	6,7-Dehydroferruginol	0.562622	0.245114
Proline betaine	6,7-Dehydroferruginol	-0.872298	0.0234205
1-(4-Hydroxyphenyl)propan-1-one	Demethoxycapillarisin	-0.803752	0.0539907
Tetrahydrocurcumin	Demethoxycapillarisin	0.632624	0.177656
Baldrinal	Demethoxycapillarisin	0.752061	0.0845894
Cyanidin 3-rutinoside;Biorobin	Demethoxycapillarisin	0.818421	0.0464629
Azithromycin	Demethoxycapillarisin	-0.66449	0.149967
Lupeol	Demethoxycapillarisin	-0.657744	0.155663
1-O-Caffeoylglucose	Demethoxycapillarisin	0.863334	0.02674
4-Methoxyphenyl beta-D-glucopyranoside	Demethoxycapillarisin	0.731697	0.0983228
Rhoifolin	Demethoxycapillarisin	0.718177	0.107945
Anisatin	Demethoxycapillarisin	0.818672	0.0463388
Sclareol	Demethoxycapillarisin	-0.841896	0.0355191
Metanephrine	Demethoxycapillarisin	0.820132	0.045619
Morroniside	Demethoxycapillarisin	0.599962	0.208036
Phendimetrazine	Demethoxycapillarisin	-0.641687	0.16958
Tricin	Demethoxycapillarisin	0.739944	0.0926503
Astragalin	Demethoxycapillarisin	0.804635	0.0535231
Peonidin-3-glucoside	Demethoxycapillarisin	0.820277	0.0455478
Herniarin	Demethoxycapillarisin	0.73697	0.0946785
Eurycomalactone;Ingenol	Demethoxycapillarisin	0.645717	0.166041
Citreorosein	Demethoxycapillarisin	0.70476	0.117883
6,7-Dehydroferruginol	Demethoxycapillarisin	0.562622	0.245114
Demethoxycapillarisin	Demethoxycapillarisin	1	0
Proline betaine	Demethoxycapillarisin	-0.667229	0.14768
1-(4-Hydroxyphenyl)propan-1-one	Proline betaine	0.608152	0.200234
Tetrahydrocurcumin	Proline betaine	-0.878623	0.0212044
Baldrinal	Proline betaine	-0.952078	0.00338981
Cyanidin 3-rutinoside;Biorobin	Proline betaine	-0.632579	0.177697
Azithromycin	Proline betaine	0.816711	0.0473134
Lupeol	Proline betaine	0.882156	0.0200125
1-O-Caffeoylglucose	Proline betaine	-0.677922	0.138896
4-Methoxyphenyl beta-D-glucopyranoside	Proline betaine	-0.562028	0.245723
Rhoifolin	Proline betaine	-0.867432	0.0251964
Anisatin	Proline betaine	-0.840335	0.0362041
Sclareol	Proline betaine	0.750722	0.085464
Metanephrine	Proline betaine	-0.860548	0.0278145
Morroniside	Proline betaine	-0.96801	0.00151865
Phendimetrazine	Proline betaine	0.844515	0.034384
Tricin	Proline betaine	-0.978468	0.000690479
Astragalin	Proline betaine	-0.847495	0.0331131
Peonidin-3-glucoside	Proline betaine	-0.949321	0.00378742
Herniarin	Proline betaine	-0.710222	0.11379
Eurycomalactone;Ingenol	Proline betaine	-0.723643	0.104006
Citreorosein	Proline betaine	-0.882922	0.0197584
6,7-Dehydroferruginol	Proline betaine	-0.872298	0.0234205
Demethoxycapillarisin	Proline betaine	-0.667229	0.14768
Proline betaine	Proline betaine	1	0
